# Supplementary material for: Common and Rare Genetic Risk Factors Converge in Protein Interaction Networks Underlying Schizophrenia
Source: Front Genet. 2018 Sep 28;9:434. doi: 10.3389/fgene.2018.00434 (PMC6172705; doi:10.3389/fgene.2018.00434)
Supplement: Supplementary file 1 [file Table_1.xlsx]

## Sheet: Sheet1
Table S1. Summary of de novo mutations identified in schizophrenia patients used in this study
Coral columns: variant annotation from original studies
Purple columns: variant annotation by wANNOVAR
Study	Diagnostica	Chr	Pos (hg19)	Ref	Var	Gene	Effect	Typeb	ExonicFunc	Gene	AAChange	AVSIFT(0.05)	LJB2_SIFT2	LJB2_PP2HDIV	LJB2_PP2HDIV_Predc
Gulsuner et al, Cell, 2013	affacted	1	154960684		ins 1	FLAD1	c.476insT	Frameshift	frameshift insertion
Gulsuner et al, Cell, 2013	affacted	3	97596035		del 5	CRYBG3	c.152delTACTA	Frameshift	frameshift deletion
Gulsuner et al, Cell, 2013	affacted	3	98510770		ins 1	ST3GAL6	c.842insA	Frameshift	frameshift insertion
Gulsuner et al, Cell, 2013	affacted	9	134019942		ins 1	NUP214	c.1570insC	Frameshift	frameshift insertion
Gulsuner et al, Cell, 2013	affacted	4	123185580	C	T	KIAA1109	Q2439stop	Nonsense	stopgain SNV	KIAA1109	NM_015312:c.C7315T:p.Q2439X	0.04	0.02	.	.
Gulsuner et al, Cell, 2013	affacted	10	98002509	G	A	BLNK	R49stop	Nonsense	stopgain SNV	BLNK	NM_001114094:c.C145T:p.R49X	0.98	1	.	.
Gulsuner et al, Cell, 2013	affacted	10	129906455	T	A	MKI67	K857stop	Nonsense	stopgain SNV	MKI67	NM_001145966:c.A2569T:p.K857X	0.01	1	.	.
Gulsuner et al, Cell, 2013	affacted	12	75804218	G	A	GLIPR1L2	W80stop	Nonsense	stopgain SNV	GLIPR1L2	NM_152436:c.G239A:p.W80X	0	1	.	.
Gulsuner et al, Cell, 2013	affacted	X	123526073	C	T	ODZ1	W1839stop	Nonsense	stopgain SNV	TENM1	NM_014253:c.G5496A:p.W1832X	0	1	.	.
Gulsuner et al, Cell, 2013	affacted	1	25233863	C	T	RUNX3	R211H	Missense	nonsynonymous SNV	RUNX3	NM_004350:c.G590A:p.R197H	0.01	0.08	0.998	D
Gulsuner et al, Cell, 2013	affacted	1	55470779	G	A	BSND	E88K	Missense	nonsynonymous SNV	BSND	NM_057176:c.G262A:p.E88K	0.11	0.6	0.999	D
Gulsuner et al, Cell, 2013	affacted	1	109793969	C	G	CELSR2	A423G	Missense	nonsynonymous SNV	CELSR2	NM_001408:c.C1268G:p.A423G	0	0	1	D
Gulsuner et al, Cell, 2013	affacted	1	205068937	G	A	RBBP5	H304Y	Missense	nonsynonymous SNV	RBBP5	NM_001193272:c.C910T:p.H304Y	0	0.01	0.997	D
Gulsuner et al, Cell, 2013	affacted	2	9517076	G	A	ASAP2	V596M	Missense	nonsynonymous SNV	ASAP2	NM_001135191:c.G1786A:p.V596M	0.02	0.04	1	D
Gulsuner et al, Cell, 2013	affacted	2	152362011	G	A	NEB	T7908M	Missense	nonsynonymous SNV	NEB	NM_004543:c.C18584T:p.T6195M	0	0.05	1	D
Gulsuner et al, Cell, 2013	affacted	2	191819508	T	G	GLS	L606R	Missense	nonsynonymous SNV	GLS	NM_014905:c.T1817G:p.L606R	0	0	0.992	D
Gulsuner et al, Cell, 2013	affacted	3	51697209	G	A	RAD54L2	E1393K	Missense	nonsynonymous SNV	RAD54L2	NM_015106:c.G4177A:p.E1393K	0.07	0.03	0.854	P
Gulsuner et al, Cell, 2013	affacted	4	20530671	A	C	SLIT2	N521T	Missense	nonsynonymous SNV	SLIT2	NM_004787:c.A1562C:p.N521T	0.02	0.08	0.858	P
Gulsuner et al, Cell, 2013	affacted	5	37195966	C	G	FNDC9	A1269P	Missense	nonsynonymous SNV	C5orf42	NM_023073:c.G3805C:p.A1269P	0.09	0.07	0.998	D
Gulsuner et al, Cell, 2013	affacted	5	168123347	C	T	SLIT3	C1011Y	Missense	nonsynonymous SNV	SLIT3	NM_003062:c.G3032A:p.C1011Y	0	0	1	D
Gulsuner et al, Cell, 2013	affacted	6	12120804	G	T	HIVEP1	C259F	Missense	nonsynonymous SNV	HIVEP1	NM_002114:c.G776T:p.C259F	0.73	.	0.868	P
Gulsuner et al, Cell, 2013	affacted	6	76022193	G	A	FILIP1	R1119W	Missense	nonsynonymous SNV	FILIP1	NM_015687:c.C3355T:p.R1119W	0.01	0.02	0.999	D
Gulsuner et al, Cell, 2013	affacted	6	129670483	C	T	LAMA2	R1493C	Missense	nonsynonymous SNV	LAMA2	NM_000426:c.C4477T:p.R1493C	0	0.08	1	D
Gulsuner et al, Cell, 2013	affacted	7	1538957	C	T	INTS1	S295N	Missense	nonsynonymous SNV	INTS1	NM_001080453:c.G884A:p.S295N	0.11	0.06	0.848	P
Gulsuner et al, Cell, 2013	affacted	7	7612732	C	G	MIOS	A209G	Missense	nonsynonymous SNV	MIOS	NM_019005:c.C626G:p.A209G	0.2	0.05	0.916	P
Gulsuner et al, Cell, 2013	affacted	8	101624302	C	G	SNX31	L179F	Missense	nonsynonymous SNV	SNX31	NM_152628:c.G537C:p.L179F	0.01	0	0.988	D
Gulsuner et al, Cell, 2013	affacted	10	12041981	C	A	UPF2	G561V	Missense	nonsynonymous SNV	UPF2	NM_015542:c.G1682T:p.G561V	0.17	0.1	1	D
Gulsuner et al, Cell, 2013	affacted	11	27016654	T	C	FIBIN	I194T	Missense	nonsynonymous SNV	FIBIN	NM_203371:c.T581C:p.I194T	0.02	0.01	0.008	B
Gulsuner et al, Cell, 2013	affacted	11	118949342	A	G	VPS11	T664A	Missense	unknown	VPS11	UNKNOWN	0.02
Gulsuner et al, Cell, 2013	affacted	12	54651406	T	G	CBX5	D10A	Missense	nonsynonymous SNV	CBX5	NM_001127321:c.A29C:p.D10A	0.15	0.23	0.036	B
Gulsuner et al, Cell, 2013	affacted	12	113496202	C	G	DTX1	L69V	Missense	nonsynonymous SNV	DTX1	NM_004416:c.C205G:p.L69V	0	0	0.997	D
Gulsuner et al, Cell, 2013	affacted	12	124821527	G	A	NCOR2	R1954C	Missense	nonsynonymous SNV	NCOR2	NM_001077261:c.C5857T:p.R1953C	0.01	0.02	1	D
Gulsuner et al, Cell, 2013	affacted	13	32786449	A	G	FRY	T1538A	Missense	nonsynonymous SNV	FRY	NM_023037:c.A4612G:p.T1538A	0	0.38	1	D
Gulsuner et al, Cell, 2013	affacted	13	33017959	C	A	N4BP2L2	V239F	Missense	nonsynonymous SNV	N4BP2L2	NM_033111:c.G715T:p.V239F	0	0.02	0.992	D
Gulsuner et al, Cell, 2013	affacted	14	62203734	C	G	HIF1A	L386V	Missense	nonsynonymous SNV	HIF1A	NM_001243084:c.C1228G:p.L410V	0	0	1	D
Gulsuner et al, Cell, 2013	affacted	15	100533324	T	C	ADAMTS17	R960G	Missense	nonsynonymous SNV	ADAMTS17	NM_139057:c.A2878G:p.R960G	0	0	0.801	P
Gulsuner et al, Cell, 2013	affacted	16	4033408	T	C	ADCY9	S784G	Missense	nonsynonymous SNV	ADCY9	NM_001116:c.A2344G:p.S782G	0	0.33	0.976	D
Gulsuner et al, Cell, 2013	affacted	17	48154453	C	G	ITGA3	P680A	Missense	nonsynonymous SNV	ITGA3	NM_002204:c.C2038G:p.P680A	0	.	0.989	D
Gulsuner et al, Cell, 2013	affacted	17	60642438	G	A	TLK2	R303Q	Missense	nonsynonymous SNV	TLK2	NM_001112707:c.G812A:p.R271Q	0	0	1	D
Gulsuner et al, Cell, 2013	affacted	18	13438266	G	A	LDLRAD4	G22S	Missense	nonsynonymous SNV	LDLRAD4	NM_181481:c.G64A:p.G22S		0.03	1	D
Gulsuner et al, Cell, 2013	affacted	18	72180842	A	C	CNDP2	E264A	Missense	nonsynonymous SNV	CNDP2	NM_001168499:c.A539C:p.E180A	0.02	0.01	0.107	B
Gulsuner et al, Cell, 2013	affacted	19	10260563	G	T	DNMT1	P783T	Missense	nonsynonymous SNV	DNMT1	NM_001379:c.C2299A:p.P767T	0.09	0.09	0.92	P
Gulsuner et al, Cell, 2013	affacted	19	19359527	C	T	NCAN	P1219L	Missense	nonsynonymous SNV	NCAN	NM_004386:c.C3656T:p.P1219L	0	0.02	1	D
Gulsuner et al, Cell, 2013	affacted	22	19163726	G	A	SLC25A1	R285W	Missense	nonsynonymous SNV	SLC25A1	NM_001256534:c.C874T:p.R292W	0	0	1	D
Gulsuner et al, Cell, 2013	affacted	22	19213768	C	G	CLTCL1	V641L	Missense	nonsynonymous SNV	CLTCL1	NM_001835:c.G1921C:p.V641L	0.01	0.19	0.836	P
Gulsuner et al, Cell, 2013	affacted	22	29121000	T	C	CHEK2	N229S	Missense	nonsynonymous SNV	CHEK2	NM_007194:c.A557G:p.N186S	0.06	0.17	0.998	D
Gulsuner et al, Cell, 2013	affacted	22	40055497	C	T	CACNA1I	T797M	Missense	nonsynonymous SNV	CACNA1I	NM_001003406:c.C2285T:p.T762M	0.07	0	1	D
Gulsuner et al, Cell, 2013	affacted	22	40061944	G	A	CACNA1I	R1311H	Missense	nonsynonymous SNV	CACNA1I	NM_001003406:c.G3932A:p.R1311H	0	0	1	D
Gulsuner et al, Cell, 2013	affacted	1	19209877	T	C	ALDH4A1	I107V	Missense	nonsynonymous SNV	ALDH4A1	NM_001161504:c.A319G:p.I107V	0.06	0.13	0.072	B
Gulsuner et al, Cell, 2013	affacted	1	155300310	G	A	RUSC1	R780Q	Missense	nonsynonymous SNV	RUSC1	NM_001105205:c.G1427A:p.R476Q	0.13	0.41	0.836	P
Gulsuner et al, Cell, 2013	affacted	6	20548828	A	G	CDKAL1	I60V	Missense	nonsynonymous SNV	CDKAL1	NM_017774:c.A178G:p.I60V	0.33	0.31	0.997	D
Gulsuner et al, Cell, 2013	affacted	7	130368463	C	T	TSGA13	R24H	Missense	nonsynonymous SNV	TSGA13	NM_052933:c.G71A:p.R24H	0.15	0.55	0.688	P
Gulsuner et al, Cell, 2013	affacted	7	148484087	G	A	CUL1	V452I	Missense	nonsynonymous SNV	CUL1	NM_003592:c.G1354A:p.V452I	0.04	0.25	0.103	B
Gulsuner et al, Cell, 2013	affacted	14	50585249	G	A	SOS2	P1271L	Missense	nonsynonymous SNV	SOS2	NM_006939:c.C3812T:p.P1271L	0.14	0.18	0.008	B
Gulsuner et al, Cell, 2013	affacted	16	77356337	T	C	ADAMTS18	K687E*	Missense	nonsynonymous SNV	ADAMTS18	NM_199355:c.A2059G:p.K687E	0.05	0.18	0.692	P
Gulsuner et al, Cell, 2013	affacted	17	38249411	G	A	THRA	E417K	Missense	nonsynonymous SNV	NR1D1,THRA	NM_001190918:c.G1132A:p.E378K	0	0	0.001	B
Gulsuner et al, Cell, 2013	affacted	X	70323898	C	T	CXorf65	R164K	Missense	nonsynonymous SNV	CXorf65	NM_001025265:c.G491A:p.R164K	0	0.71	0.004	B
Gulsuner et al, Cell, 2013	affacted	3	167543055	C	T	SERPINI1	R393stop	Nonsense	stopgain SNV	SERPINI1	NM_001122752:c.C1177T:p.R393X	1	1	.	.
Gulsuner et al, Cell, 2013	affacted	8	36768637	G	T	KCNU1	E841stop	Nonsense	stopgain SNV	KCNU1	NM_001031836:c.G2521T:p.E841X	0.35	0.64	.	.
Gulsuner et al, Cell, 2013	affacted	1	179886686	T	C	TOR1AIP1	F355S	Missense	nonsynonymous SNV	TOR1AIP1	NM_015602:c.T1064C:p.F355S	0.14	.	0.005	B
Gulsuner et al, Cell, 2013	affacted	1	36941250	C	G	CSF3R	S30T	Missense	nonsynonymous SNV	CSF3R	NM_000760:c.G89C:p.S30T	0.05	0.39	0.445	B
Gulsuner et al, Cell, 2013	affacted	1	84878061	G	A	DNASE2B	V193I	Missense	nonsynonymous SNV	DNASE2B	NM_021233:c.G577A:p.V193I	1	1	0.003	B
Gulsuner et al, Cell, 2013	affacted	1	151377883	T	C	POGZ	T1201A	Missense	nonsynonymous SNV	POGZ	NM_145796:c.A3343G:p.T1115A	0.15	0.16	0	B
Gulsuner et al, Cell, 2013	affacted	4	57248732	T	C	AASDH	I88V	Missense	nonsynonymous SNV	AASDH	NM_181806:c.A262G:p.I88V	0.19	0.21	0.015	B
Gulsuner et al, Cell, 2013	affacted	10	115973763	A	G	TDRD1	N701S	Missense	nonsynonymous SNV	TDRD1	NM_198795:c.A2102G:p.N701S	0.17	0.28	0.016	B
Gulsuner et al, Cell, 2013	affacted	13	53035036	G	C	CKAP2	R54T	Missense	nonsynonymous SNV	CKAP2	NM_001098525:c.G161C:p.R54T	0.49	0.44	0.018	B
Gulsuner et al, Cell, 2013	affacted	1	31212671	G	T	LAPTM5	A124A	Silent	synonymous SNV	LAPTM5	NM_006762:c.C372A:p.A124A
Gulsuner et al, Cell, 2013	affacted	1	109793295	C	G	CELSR2	T198T	Silent	synonymous SNV	CELSR2	NM_001408:c.C594G:p.T198T
Gulsuner et al, Cell, 2013	affacted	1	173502838	A	G	SLC9A11	F691F	Silent	synonymous SNV	SLC9C2	NM_178527:c.T2073C:p.F691F
Gulsuner et al, Cell, 2013	affacted	2	131812915	G	C	FAM168B	P135P	Silent	synonymous SNV	FAM168B	NM_001009993:c.C405G:p.P135P
Gulsuner et al, Cell, 2013	affacted	2	226273785	A	G	KIAA1486	E63E	Silent	synonymous SNV	NYAP2	NM_020864:c.A189G:p.E63E
Gulsuner et al, Cell, 2013	affacted	3	52802459	G	A	NEK4	F85F	Silent	synonymous SNV	NEK4	NM_003157:c.C255T:p.F85F
Gulsuner et al, Cell, 2013	affacted	3	72842102	G	A	SHQ1	Y382Y	Silent	synonymous SNV	SHQ1	NM_018130:c.C1146T:p.Y382Y
Gulsuner et al, Cell, 2013	affacted	3	129134218	C	T	C3orf25	E236E	Silent	synonymous SNV	EFCAB12	NM_207307:c.G708A:p.E236E
Gulsuner et al, Cell, 2013	affacted	4	38800393	T	C	TLR1	Q20Q	Silent	synonymous SNV	TLR1	NM_003263:c.A60G:p.Q20Q
Gulsuner et al, Cell, 2013	affacted	4	39918698	G	A	PDS5A	S282S	Silent	synonymous SNV	PDS5A	NM_001100399:c.C846T:p.S282S
Gulsuner et al, Cell, 2013	affacted	5	480017	A	C	SLC9A3	S527S	Silent	synonymous SNV	SLC9A3	NM_004174:c.T1581G:p.S527S
Gulsuner et al, Cell, 2013	affacted	5	54771244	A	G	PPAP2A	H31H	Silent	synonymous SNV	PPAP2A	NM_003711:c.T93C:p.H31H
Gulsuner et al, Cell, 2013	affacted	5	127645000	G	A	FBN2	C1764C	Silent	synonymous SNV	FBN2	NM_001999:c.C5292T:p.C1764C
Gulsuner et al, Cell, 2013	affacted	5	140262375	C	G	PCDHA13	P174P	Silent	synonymous SNV	PCDHA13	NM_018904:c.C522G:p.P174P
Gulsuner et al, Cell, 2013	affacted	5	167921598	A	G	RARS	Q174Q	Silent	synonymous SNV	RARS	NM_002887:c.A522G:p.Q174Q
Gulsuner et al, Cell, 2013	affacted	6	4995441	A	G	RPP40	P321P	Silent	synonymous SNV	RPP40	NM_006638:c.T963C:p.P321P
Gulsuner et al, Cell, 2013	affacted	6	10586366	C	G	GCNT2	A48A	Silent	synonymous SNV	GCNT2	NM_145655:c.C144G:p.A48A
Gulsuner et al, Cell, 2013	affacted	6	53387293	T	C	GCLC	E61E	Silent	synonymous SNV	GCLC	NM_001197115:c.A183G:p.E61E		.	.	.
Gulsuner et al, Cell, 2013	affacted	7	83036424	G	T	SEMA3E	R268R	Silent	synonymous SNV	SEMA3E	NM_001178129:c.C622A:p.R208R
Gulsuner et al, Cell, 2013	affacted	8	37635613	G	A	PROSC	Q273Q	Silent	synonymous SNV	PROSC	NM_007198:c.G819A:p.Q273Q		.	.	.
Gulsuner et al, Cell, 2013	affacted	10	5790367	C	T	C10orf18	S1661S	Silent	synonymous SNV	FAM208B	NM_017782:c.C4983T:p.S1661S
Gulsuner et al, Cell, 2013	affacted	10	100185707	G	A	HPS1	H341H	Silent	synonymous SNV	HPS1	NM_000195:c.C1023T:p.H341H
Gulsuner et al, Cell, 2013	affacted	11	7439282	C	T	SYT9	N420N	Silent	synonymous SNV	SYT9	NM_175733:c.C1260T:p.N420N
Gulsuner et al, Cell, 2013	affacted	14	63784519	A	G	GPHB5	L15L	Silent	unknown	GPHB5	UNKNOWN
Gulsuner et al, Cell, 2013	affacted	15	33023398	A	G	GREM1	R169R	Silent	synonymous SNV	GREM1	NM_013372:c.A507G:p.R169R
Gulsuner et al, Cell, 2013	affacted	16	89293140	G	T	ZNF778	T120T	Silent	synonymous SNV	ZNF778	NM_182531:c.G360T:p.T120T
Gulsuner et al, Cell, 2013	affacted	17	3421906	G	A	TRPV3	N683N	Silent	synonymous SNV	TRPV3	NM_001258205:c.C2049T:p.N683N
Gulsuner et al, Cell, 2013	affacted	19	10260540	C	T	DNMT1	L790L	Silent	synonymous SNV	DNMT1	NM_001379:c.G2322A:p.L774L
Gulsuner et al, Cell, 2013	affacted	19	14521130	C	T	DDX39	V210V	Silent	synonymous SNV	DDX39A	NM_005804:c.G630A:p.V210V
Gulsuner et al, Cell, 2013	affacted	19	19260215	G	A	MEF2B	F26F	Silent	synonymous SNV	MEF2B,MEF2BNB-MEF2B	NM_001145785:c.C78T:p.F26F
Gulsuner et al, Cell, 2013	affacted	19	45885917	C	T	PPP1R13L	E772E	Silent	synonymous SNV	PPP1R13L	NM_001142502:c.G2316A:p.E772E
Xu et al, Nature Genetics, 2012	SCZ	6	26157173		del 2	HIST1H1E	c.556elAA	framshift(deletion)	frameshift deletion
Xu et al, Nature Genetics, 2012	SCZ	8	53568705		del 2	RB1CC1	c.3682delGA	framshift(deletion)	frameshift deletion
Xu et al, Nature Genetics, 2012	SCZ	8	38107312		del 5	DDHD2	c.1336delAACTC	framshift(deletion)	frameshift deletion
Xu et al, Nature Genetics, 2012	SCZ	6	129835668		del 7	LAMA2	c.9140delAAGCCCA	framshift(deletion)	frameshift deletion
Xu et al, Nature Genetics, 2012	SCZAFF	3	180334391		del 2	CCDC39	c.48delCA	framshift(deletion)	frameshift deletion
Xu et al, Nature Genetics, 2012	SCZ	X	53245325		del 1	KDM5C	c.510delG	framshift(deletion)	frameshift deletion
Xu et al, Nature Genetics, 2012	SCZ	1	43891777		ins 2	KIAA0467	c.2999insCA	framshift(insertion)	frameshift insertion
Xu et al, Nature Genetics, 2012	SCZ	11	124626163		ins 4	ESAM	c.162insCGCTG	framshift(insertion)	frameshift insertion
Xu et al, Nature Genetics, 2012	SCZAFF	1	180843041		ins 13	XPR1	c.1772insATTGCTTTGTTGCC	framshift(insertion)	frameshift insertion
Xu et al, Nature Genetics, 2012	SCZ	3	17051253	T	A	PLCL2	C13S	Silent	nonsynonymous SNV	PLCL2	NM_015184:c.T37A:p.C13S	0	0.14	1	D
Xu et al, Nature Genetics, 2012	SCZ	10	122664879	G	A	BRWD2/WDR11	R1081H	Nonsynonymous	nonsynonymous SNV	WDR11	NM_018117:c.G3242A:p.R1081H	0	0.03	1	D
Xu et al, Nature Genetics, 2012	SCZ	2	136548345	A	G	LCT	Y1740H	Nonsynonymous	nonsynonymous SNV	LCT	NM_002299:c.T5218C:p.Y1740H	0	0	1	D
Xu et al, Nature Genetics, 2012	SCZ	1	97981407	C	T	DPYD	G539R	Nonsynonymous	nonsynonymous SNV	DPYD	NM_000110:c.G1615A:p.G539R	0	0	1	D
Xu et al, Nature Genetics, 2012	SCZ	11	51515885	G	A	OR4C46	G202R	Nonsynonymous	nonsynonymous SNV	OR4C46	NM_001004703:c.G604A:p.G202R	0	0	0.999	D
Xu et al, Nature Genetics, 2012	SCZ	3	58622886	T	C	FAM3D	Y147C	Nonsynonymous	nonsynonymous SNV	FAM3D	NM_138805:c.A440G:p.Y147C	0	0.05	1	D
Xu et al, Nature Genetics, 2012	SCZ	13	74289537	G	C	KLF12	S332C	Nonsynonymous	nonsynonymous SNV	KLF12	NM_007249:c.C995G:p.S332C	0	0	1	D
Xu et al, Nature Genetics, 2012	SCZ	16	50349011	A	G	ADCY7	S1020G	Nonsynonymous	nonsynonymous SNV	ADCY7	NM_001114:c.A3058G:p.S1020G	0.01	0	1	D
Xu et al, Nature Genetics, 2012	SCZ	11	67267884	G	A	PITPNM1	R217W	Nonsynonymous	nonsynonymous SNV	PITPNM1	NM_001130848:c.C649T:p.R217W	0	0	0.999	D
Xu et al, Nature Genetics, 2012	SCZAFF	1	6314661	G	A	GPR153	T102I	Nonsynonymous	nonsynonymous SNV	GPR153	NM_207370:c.C305T:p.T102I	0.04	0.07	1	D
Xu et al, Nature Genetics, 2012	SCZAFF	15	74290439	C	T	PML	T75M	Nonsynonymous	nonsynonymous SNV	PML	NM_002675:c.C224T:p.T75M	0	0	1	D
Xu et al, Nature Genetics, 2012	SCZ	17	73702542	G	A	SAP30BP	G290S	Nonsynonymous	nonsynonymous SNV	SAP30BP	NM_013260:c.G868A:p.G290S	0.02	0.08	0.996	D
Xu et al, Nature Genetics, 2012	SCZAFF	10	61029749	G	A	FAM13C	S238L	Nonsynonymous	nonsynonymous SNV	FAM13C	NM_001001971:c.C713T:p.S238L	0	0	1	D
Xu et al, Nature Genetics, 2012	SCZ	5	74650427	C	T	HMGCR	R490C	Nonsynonymous	nonsynonymous SNV	HMGCR	NM_000859:c.C1468T:p.R490C	0	0	1	D
Xu et al, Nature Genetics, 2012	SCZ	6	41129100	G	A	TREM2	R98W	Nonsynonymous	nonsynonymous SNV	TREM2	NM_018965:c.C292T:p.R98W	0	0.01	1	D
Xu et al, Nature Genetics, 2012	SCZ	11	119024831	A	G	ABCG4	M112V	Nonsynonymous	nonsynonymous SNV	ABCG4	NM_001142505:c.A334G:p.M112V	0	0.01	0.349	B
Xu et al, Nature Genetics, 2012	SCZ	17	8445550	G	C	MYH10	Q484E	Nonsynonymous	nonsynonymous SNV	MYH10	NM_005964:c.C1450G:p.Q484E	0	0	0.026	B
Xu et al, Nature Genetics, 2012	SCZ	21	45104456	A	T	RRP1B	D305V	Nonsynonymous	nonsynonymous SNV	RRP1B	NM_015056:c.A914T:p.D305V	0	0	0.998	D
Xu et al, Nature Genetics, 2012	SCZAFF	7	44875211	C	T	H2AFV	R81H	Nonsynonymous	nonsynonymous SNV	H2AFV	NM_201436:c.G164A:p.R55H	0	0	1	D
Xu et al, Nature Genetics, 2012	SCZAFF	6	35927251	C	T	SLC26A8	E617K	Nonsynonymous	nonsynonymous SNV	SLC26A8	NM_138718:c.G1534A:p.E512K	0.01	0.24	0.993	D
Xu et al, Nature Genetics, 2012	SCZ	6	47682855	T	A	GPR115	L625H	Nonsynonymous	nonsynonymous SNV	GPR115	NM_153838:c.T1874A:p.L625H	0	0	1	D
Xu et al, Nature Genetics, 2012	SCZ	2	219900235	T	C	CCDC108	N105S	Nonsynonymous	nonsynonymous SNV	CCDC108	NM_152389:c.A314G:p.N105S	0	0.07	0.998	D
Xu et al, Nature Genetics, 2012	SCZ	19	44933974	G	A	ZNF229	R328W	Nonsynonymous	nonsynonymous SNV	ZNF229	NM_014518:c.C982T:p.R328W	0.01	0	0.002	B
Xu et al, Nature Genetics, 2012	SCZ	20	3128479	G	C	FASTKD5	A413G	Nonsynonymous	nonsynonymous SNV	FASTKD5	NM_021826:c.C1238G:p.A413G	0	0.12	0.997	D
Xu et al, Nature Genetics, 2012	SCZ	22	19028681	G	C	DGCR2	P388R	Nonsynonymous	nonsynonymous SNV	DGCR2	NM_001173533:c.C1163G:p.P388R	0	0.02	1	D
Xu et al, Nature Genetics, 2012	SCZ	17	6920327	G	A	AC040977.1	D170N	Nonsynonymous	nonsynonymous SNV	C17orf49	NM_001142799:c.G406A:p.D136N	0	0	0.999	D
Xu et al, Nature Genetics, 2012	SCZ	4	7008404	T	C	TBC1D14	I466T	Nonsynonymous	nonsynonymous SNV	TBC1D14	NM_001113363:c.T557C:p.I186T	0	0	1	D
Xu et al, Nature Genetics, 2012	SCZAFF	19	40430427	C	A	FCGBP	D506Y	Nonsynonymous	nonsynonymous SNV	FCGBP	NM_003890:c.G1516T:p.D506Y		0.03	0.999	D
Xu et al, Nature Genetics, 2012	SCZAFF	4	123283232	T	G	KIAA1109	Y4950D	Nonsynonymous	nonsynonymous SNV	KIAA1109	NM_015312:c.T14848G:p.Y4950D	0	0.14	0.999	D
Xu et al, Nature Genetics, 2012	SCZ	3	136240064	T	A	STAG1	T223S	Nonsynonymous	nonsynonymous SNV	STAG1	NM_005862:c.A667T:p.T223S	0	0.11	0.995	D
Xu et al, Nature Genetics, 2012	SCZ	11	432043	C	A	ANO9	R121L	Nonsynonymous	nonsynonymous SNV	ANO9	NM_001012302:c.G362T:p.R121L	0	0.17	1	D
Xu et al, Nature Genetics, 2012	SCZ	9	36058870	G	A	RECK	R69Q	Nonsynonymous	nonsynonymous SNV	RECK	NM_021111:c.G206A:p.R69Q	0.04	0.08	0.997	D
Xu et al, Nature Genetics, 2012	SCZ	12	120306864	A	G	CIT	Y80H	Nonsynonymous	nonsynonymous SNV	CIT	NM_001206999:c.T238C:p.Y80H	0	.	0.971	D
Xu et al, Nature Genetics, 2012	SCZ	12	110566865	G	A	IFT81	R120H	Nonsynonymous	nonsynonymous SNV	IFT81	NM_001143779:c.G359A:p.R120H	0	0.02	0.082	B
Xu et al, Nature Genetics, 2012	SCZAFF	5	110818516	C	T	CAMK4	R288W	Nonsynonymous	nonsynonymous SNV	CAMK4	NM_001744:c.C862T:p.R288W	0	0	1	D
Xu et al, Nature Genetics, 2012	SCZAFF	16	1607967	C	T	IFT140	E790K	Nonsynonymous	nonsynonymous SNV	IFT140	NM_014714:c.G2368A:p.E790K	0	0.19	1	D
Xu et al, Nature Genetics, 2012	SCZ	10	92508680	C	T	HTR7	R404Q	Nonsynonymous	nonsynonymous SNV	HTR7	NM_000872:c.G1211A:p.R404Q	0.02	0.22	0.875	P
Xu et al, Nature Genetics, 2012	SCZ	11	118886056	T	C	CCDC84	V282A	Nonsynonymous	nonsynonymous SNV	CCDC84	NM_198489:c.T845C:p.V282A	0	0	1	D
Xu et al, Nature Genetics, 2012	SCZAFF	16	84104320	G	A	MBTPS1	S552F	Nonsynonymous	nonsynonymous SNV	MBTPS1	NM_003791:c.C1655T:p.S552F	0	0	0.96	D
Xu et al, Nature Genetics, 2012	SCZ	9	3263075	C	G	RFX3	V489L	Nonsynonymous	nonsynonymous SNV	RFX3	NM_002919:c.G1465C:p.V489L	0.02	0.14	0.454	P
Xu et al, Nature Genetics, 2012	SCZ	8	103298653	G	T	UBR5	A1717D	Nonsynonymous	nonsynonymous SNV	UBR5	NM_015902:c.C5150A:p.A1717D	0	0	0.998	D
Xu et al, Nature Genetics, 2012	SCZ	15	41107855	C	T	PPP1R14D	G198D	Nonsynonymous	nonsynonymous SNV	PPP1R14D	NM_001130143:c.G593A:p.G198D	0	0	0.006	B
Xu et al, Nature Genetics, 2012	SCZ	14	20876235	C	T	TEP1	V122M	Nonsynonymous	nonsynonymous SNV	TEP1	NM_007110:c.G364A:p.V122M	0.01	0.03	0.194	B
Xu et al, Nature Genetics, 2012	SCZ	2	234637866	T	A	UGT1A3	L32M	Nonsynonymous	nonsynonymous SNV	UGT1A3	NM_019093:c.T94A:p.L32M	0	0	1	D
Xu et al, Nature Genetics, 2012	SCZ	3	50385987	C	T	TUSC4/NPRL2	G231S	Nonsynonymous	nonsynonymous SNV	NPRL2	NM_006545:c.G691A:p.G231S	0.01	0.08	0.988	D
Xu et al, Nature Genetics, 2012	SCZ	7	98498329	A	T	TRRAP	I295F	Nonsynonymous	nonsynonymous SNV	TRRAP	NM_001244580:c.A883T:p.I295F	0	0.1	0.96	D
Xu et al, Nature Genetics, 2012	SCZAFF	1	176526125	C	T	PAPPA2	P223S	Nonsynonymous	nonsynonymous SNV	PAPPA2	NM_020318:c.C667T:p.P223S	0	0.23	0	B
Xu et al, Nature Genetics, 2012	SCZ	16	19566945	C	G	C16orf62	A54G	Nonsynonymous	nonsynonymous SNV	C16orf62	NM_020314:c.C161G:p.A54G	0	0	.	.
Xu et al, Nature Genetics, 2012	SCZ	14	74086428	A	G	ACOT6	Y170C	Nonsynonymous	nonsynonymous SNV	ACOT6	NM_001037162:c.A509G:p.Y170C	0.01	0.01	0.951	P
Xu et al, Nature Genetics, 2012	SCZAFF	1	22850725	C	T	ZBTB40	R1105W	Nonsynonymous	nonsynonymous SNV	ZBTB40	NM_014870:c.C3313T:p.R1105W	0	0	1	D
Xu et al, Nature Genetics, 2012	SCZ	17	3352372	C	T	SPATA22	R134Q	Nonsynonymous	nonsynonymous SNV	SPATA22	NM_001170696:c.G272A:p.R91Q	0.04	0.13	0.961	D
Xu et al, Nature Genetics, 2012	SCZ	1	229783350	G	T	URB2	E1334*	Nonsynonymous	stopgain SNV	URB2	NM_014777:c.G4000T:p.E1334X		.	.	.
Xu et al, Nature Genetics, 2012	SCZ	11	1272808	G	A	MUC5B	V4900M	Nonsynonymous	nonsynonymous SNV	MUC5B	NM_002458:c.G14698A:p.V4900M		0	0.065	B
Xu et al, Nature Genetics, 2012	SCZ	2	32733272	C	T	BIRC6	S3309F	Nonsynonymous	nonsynonymous SNV	BIRC6	NM_016252:c.C9926T:p.S3309F	0	0	0.989	D
Xu et al, Nature Genetics, 2012	SCZ	17	76704313	T	C	CYTH1	N46D	Nonsynonymous	nonsynonymous SNV	CYTH1	NM_004762:c.A136G:p.N46D	0.03	0.24	0.001	B
Xu et al, Nature Genetics, 2012	SCZ	11	972194	G	A	AP2A2	V138M	Nonsynonymous	nonsynonymous SNV	AP2A2	NM_001242837:c.G412A:p.V138M	0.04	0.08	1	D
Xu et al, Nature Genetics, 2012	SCZAFF	20	2413163	G	C	TGM6	R665S	Nonsynonymous	nonsynonymous SNV	TGM6	NM_001254734:c.G1861C:p.G621R	0.02	0.19	0.101	B
Xu et al, Nature Genetics, 2012	SCZ	1	40882500	G	A	SMAP2	S299N	Nonsynonymous	nonsynonymous SNV	SMAP2	NM_001198978:c.G806A:p.S269N	0.01	0.22	0.231	B
Xu et al, Nature Genetics, 2012	SCZ	15	54586124	G	T	UNC13C	V1284F	Nonsynonymous	nonsynonymous SNV	UNC13C	NM_001080534:c.G3850T:p.V1284F	0.01	0.01	1	D
Xu et al, Nature Genetics, 2012	SCZ	15	38800147	C	T	RASGRP1	R341Q	Nonsynonymous	nonsynonymous SNV	RASGRP1	NM_001128602:c.G1022A:p.R341Q	0	0.07	1	D
Xu et al, Nature Genetics, 2012	SCZ	9	86292782	T	A	UBQLN1	N322I	Nonsynonymous	nonsynonymous SNV	UBQLN1	NM_013438:c.A965T:p.N322I	0	0	1	D
Xu et al, Nature Genetics, 2012	SCZ	2	189851792	C	T	COL3A1	S152F	Nonsynonymous	nonsynonymous SNV	COL3A1	NM_000090:c.C455T:p.S152F	0.01	0.1	0.745	P
Xu et al, Nature Genetics, 2012	SCZAFF	1	54870562	G	A	SSBP3	A33V	Nonsynonymous	nonsynonymous SNV	SSBP3	NM_001009955:c.C98T:p.A33V	0.02	0.03	0.998	D
Xu et al, Nature Genetics, 2012	SCZ	16	56370728	G	A	GNAO1	A227T	Nonsynonymous	nonsynonymous SNV	GNAO1	NM_020988:c.G679A:p.A227T	0	0	1	D
Xu et al, Nature Genetics, 2012	SCZ	19	43579615	C	A	PSG2	R200S	Nonsynonymous	nonsynonymous SNV	PSG2	NM_031246:c.G600T:p.R200S	0	0.03	0.967	D
Xu et al, Nature Genetics, 2012	SCZ	1	39904999	C	T	MACF1	R4033W	Nonsynonymous	nonsynonymous SNV	MACF1	NM_012090:c.C12097T:p.R4033W	0.02	0.02	1	D
Xu et al, Nature Genetics, 2012	SCZAFF	8	1824769	G	A	ARHGEF10	D238N	Nonsynonymous	nonsynonymous SNV	ARHGEF10	NM_014629:c.G712A:p.D238N	0.03	0.2	0.688	P
Xu et al, Nature Genetics, 2012	SCZ	18	8379193	G	A	PTPRM	R1214Q	Nonsynonymous	nonsynonymous SNV	PTPRM	NM_002845:c.G3602A:p.R1201Q		0.79	0.472	P
Xu et al, Nature Genetics, 2012	SCZAFF	1	97915657	C	T	DPYD	W621*	Nonsynonymous	stopgain SNV	DPYD	NM_000110:c.G1863A:p.W621X	0	1	.	.
Xu et al, Nature Genetics, 2012	SCZAFF	14	31647323	A	G	HECTD1	V93A	Nonsynonymous	nonsynonymous SNV	HECTD1	NM_015382:c.T278C:p.V93A	0	0.04	0.001	B
Xu et al, Nature Genetics, 2012	SCZ	5	40852724	G	C	CARD6	K430N	Nonsynonymous	nonsynonymous SNV	CARD6	NM_032587:c.G1290C:p.K430N	0.03	0.11	0.055	B
Xu et al, Nature Genetics, 2012	SCZ	19	14752341	G	T	EMR3	L380M	Nonsynonymous	nonsynonymous SNV	EMR3	NM_032571:c.C1138A:p.L380M	0	0.01	1	D
Xu et al, Nature Genetics, 2012	SCZ	8	19688027	G	C	INTS10	R417S	Nonsynonymous	nonsynonymous SNV	INTS10	NM_018142:c.G1251C:p.R417S	0.11	0.1	0.884	P
Xu et al, Nature Genetics, 2012	SCZ	3	42261055	A	G	TRAK1	H678R	Nonsynonymous	nonsynonymous SNV	TRAK1	NM_001042646:c.A2033G:p.H678R	0.1	0.03	0.994	D
Xu et al, Nature Genetics, 2012	SCZ	19	53770716	G	A	VN1R4	A68V	Nonsynonymous	nonsynonymous SNV	VN1R4	NM_173857:c.C203T:p.A68V	0.07	0.05	0.769	P
Xu et al, Nature Genetics, 2012	SCZ	X	140993957	C	G	MAGEC1	T256S	Nonsynonymous	nonsynonymous SNV	MAGEC1	NM_005462:c.C767G:p.T256S	0.16	0.37	0.002	B
Xu et al, Nature Genetics, 2012	SCZ	15	39881442	G	A	THBS1	E605K	Nonsynonymous	nonsynonymous SNV	THBS1	NM_003246:c.G1813A:p.E605K	0.77	0.88	0.301	B
Xu et al, Nature Genetics, 2012	SCZ	2	227661300	C	T	IRS1	E719K	Nonsynonymous	nonsynonymous SNV	IRS1	NM_005544:c.G2155A:p.E719K	0.14	0.33	0.682	P
Xu et al, Nature Genetics, 2012	SCZ	11	8061206	G	A	TUB	R57K	Nonsynonymous	nonsynonymous SNV	TUB	NM_003320:c.G170A:p.R57K	0.31	0.3	0.756	P
Xu et al, Nature Genetics, 2012	SCZAFF	17	7139486	C	T	PHF23	E254K	Nonsynonymous	nonsynonymous SNV	PHF23	NM_024297:c.G760A:p.E254K	0.74	0.46	0.956	P
Xu et al, Nature Genetics, 2012	SCZAFF	4	3429844	C	T	RGS12	P1120L	Nonsynonymous	nonsynonymous SNV	RGS12	NM_198227:c.C1415T:p.P472L	0.05	0.02	0.004	B
Xu et al, Nature Genetics, 2012	SCZ	6	46047670	C	A	CLIC5	G104C	Nonsynonymous	nonsynonymous SNV	CLIC5	NM_001114086:c.G310T:p.G104C	0.05	0.01	0	B
Xu et al, Nature Genetics, 2012	SCZ	11	72945280	C	T	P2RY2	R26C	Nonsynonymous	nonsynonymous SNV	P2RY2	NM_002564:c.C76T:p.R26C	0.06	0.06	0.999	D
Xu et al, Nature Genetics, 2012	SCZ	17	37374188	A	G	STAC2	L110P	Nonsynonymous	nonsynonymous SNV	STAC2	NM_198993:c.T329C:p.L110P	0.12	0.33	0.895	P
Xu et al, Nature Genetics, 2012	SCZ	12	51868866	C	T	SLC4A8	A683V	Nonsynonymous	nonsynonymous SNV	SLC4A8	NM_001039960:c.C2048T:p.A683V	0.07	0.04	1	D
Xu et al, Nature Genetics, 2012	SCZAFF	19	50925796	G	A	SPIB	A40T	Nonsynonymous	nonsynonymous SNV	SPIB	NM_001243999:c.G118A:p.A40T	0.22	0.46	0.557	P
Xu et al, Nature Genetics, 2012	SCZAFF	19	58118122	G	A	ZNF530	S410N	Nonsynonymous	nonsynonymous SNV	ZNF530	NM_020880:c.G1229A:p.S410N	0.12	0.78	0.549	P
Xu et al, Nature Genetics, 2012	SCZ	X	129147913	A	T	BCORL1	I389F	Nonsynonymous	nonsynonymous SNV	BCORL1	NM_021946:c.A1165T:p.I389F	0.05	.	0.981	D
Xu et al, Nature Genetics, 2012	SCZ	1	11293489	T	C	MTOR	N796S	Nonsynonymous	nonsynonymous SNV	MTOR	NM_004958:c.A2387G:p.N796S	0.19	0.4	0.008	B
Xu et al, Nature Genetics, 2012	SCZAFF	10	134463942	C	T	INPP5A	A80V	Nonsynonymous	nonsynonymous SNV	INPP5A	NM_005539:c.C239T:p.A80V	0.05	0.09	0.65	P
Xu et al, Nature Genetics, 2012	SCZ	20	33703457	A	G	EDEM2	Y469H	Nonsynonymous	nonsynonymous SNV	EDEM2	NM_001145025:c.T1405C:p.Y469H	0.43	0.52	0	B
Xu et al, Nature Genetics, 2012	SCZAFF	6	25813095	C	T	SLC17A1	M287I	Nonsynonymous	nonsynonymous SNV	SLC17A1	NM_005074:c.G861A:p.M287I	0.07	0.04	0	B
Xu et al, Nature Genetics, 2012	SCZ	16	24196438	G	T	PRKCB	A514S	Nonsynonymous	nonsynonymous SNV	PRKCB	NM_002738:c.G1540T:p.A514S	0.4	0.72	0.353	B
Xu et al, Nature Genetics, 2012	SCZ	15	42454322	G	A	VPS39	R790C	Nonsynonymous	nonsynonymous SNV	VPS39	NM_015289:c.C2368T:p.R790C	0.13	0.19	0.035	B
Xu et al, Nature Genetics, 2012	SCZAFF	19	4338685	A	T	STAP2	Y22*	Nonsynonymous	stopgain SNV	STAP2	NM_001013841:c.T66A:p.Y22X	0.05	0	.	.
Xu et al, Nature Genetics, 2012	SCZAFF	11	108577470	A	G	DDX10	K410E	Nonsynonymous	nonsynonymous SNV	DDX10	NM_004398:c.A1228G:p.K410E	0.27	0.31	0.592	P
Xu et al, Nature Genetics, 2012	SCZAFF	5	179136974	A	G	CANX	K210R	Nonsynonymous	nonsynonymous SNV	CANX	NM_001024649:c.A629G:p.K210R	0.2	0.4	0.973	D
Xu et al, Nature Genetics, 2012	SCZAFF	11	59603474	C	T	GIF	V294I	Nonsynonymous	nonsynonymous SNV	GIF	NM_005142:c.G880A:p.V294I	0.11	0.73	0.013	B
Xu et al, Nature Genetics, 2012	SCZ	6	31238897	C	G	HLA-C	W191S	Nonsynonymous	nonsynonymous SNV	HLA-C	NM_001243042:c.G572C:p.W191S	0.05	0.1	0.13	B
Xu et al, Nature Genetics, 2012	SCZ	16	10783119	A	G	TEKT5	I237T	Nonsynonymous	nonsynonymous SNV	TEKT5	NM_144674:c.T710C:p.I237T	0.43	0.56	0.001	B
Xu et al, Nature Genetics, 2012	SCZ	8	81905378	C	T	PAG1	V29I	Nonsynonymous	nonsynonymous SNV	PAG1	NM_018440:c.G85A:p.V29I	0.08	0.23	0.005	B
Xu et al, Nature Genetics, 2012	SCZ	15	75982186	G	A	CSPG4	P407L	Nonsynonymous	nonsynonymous SNV	CSPG4	NM_001897:c.C1220T:p.P407L	0.59	0.66	0.002	B
Xu et al, Nature Genetics, 2012	SCZ	15	99673042	C	T	SYNM	A1180T	Nonsynonymous	unknown	SYNM	UNKNOWN	0.2	0.06	0.021	B
Xu et al, Nature Genetics, 2012	SCZ	14	105412138	A	G	AHNAK2	L3217P	Nonsynonymous	nonsynonymous SNV	AHNAK2	NM_138420:c.T9650C:p.L3217P	0.31	0.28	0	B
Xu et al, Nature Genetics, 2012	SCZ	17	41573584	T	G	DHX8	F416L	Nonsynonymous	nonsynonymous SNV	DHX8	NM_004941:c.T1248G:p.F416L	0.32	0.28	0.003	B
Xu et al, Nature Genetics, 2012	SCZ	9	124536603	C	T	DAB2IP	A983V	Nonsynonymous	nonsynonymous SNV	DAB2IP	NM_138709:c.C2660T:p.A887V	0.18	0.53	0.026	B
Xu et al, Nature Genetics, 2012	SCZ	22	22316911	C	T	TOP3B	R472Q	Nonsynonymous	nonsynonymous SNV	TOP3B	NM_003935:c.G1415A:p.R472Q	0.41	0.56	0.003	B
Xu et al, Nature Genetics, 2012	SCZ	4	106510442	G	T	ARHGEF38	E78D	Nonsynonymous	nonsynonymous SNV	ARHGEF38	NM_001242729:c.G234T:p.E78D	0.48	0.43	0.057	B
Xu et al, Nature Genetics, 2012	SCZ	4	113568450	A	T	LARP7	I248F	Nonsynonymous	nonsynonymous SNV	LARP7	NM_015454:c.A742T:p.I248F	0.07	0.26	0.026	B
Xu et al, Nature Genetics, 2012	SCZ	1	169439252	C	T	SLC19A2	R327H	Nonsynonymous	nonsynonymous SNV	SLC19A2	NM_006996:c.G980A:p.R327H	0.15	0.26	0.01	B
Xu et al, Nature Genetics, 2012	SCZ	22	32875203	C	T	FBXO7	P41S	Nonsynonymous	nonsynonymous SNV	FBXO7	NM_001033024:c.C121T:p.P41S	0.43	0.62	0.05	B
Xu et al, Nature Genetics, 2012	SCZ	12	53608241	T	A	RARG	K209*	Nonsynonymous	stopgain SNV	RARG	NM_001243732:c.A559T:p.K187X	0.24	1	.	.
Xu et al, Nature Genetics, 2012	SCZAFF	4	5642489	C	A	EVC2	A328S	Nonsynonymous	nonsynonymous SNV	EVC2	NM_001166136:c.G982T:p.A328S	0.28	0.43	0.051	B
Xu et al, Nature Genetics, 2012	SCZ	10	74714381	G	C	PLA2G12B	S21R	Nonsynonymous	nonsynonymous SNV	PLA2G12B	NM_032562:c.C63G:p.S21R	0.07	0.36	0.002	B
Xu et al, Nature Genetics, 2012	SCZAFF	1	54870560	G	A	SSBP3	Q34*	Nonsynonymous	stopgain SNV	SSBP3	NM_001009955:c.C100T:p.Q34X	0.11	0.17	.	.
Xu et al, Nature Genetics, 2012	SCZ	4	90170733	C	T	GPRIN3	V177I	Nonsynonymous	nonsynonymous SNV	GPRIN3	NM_198281:c.G529A:p.V177I	0.49	0.3	0	B
Xu et al, Nature Genetics, 2012	SCZ	1	51584391	G	A	C1orf185	R59K	Nonsynonymous	nonsynonymous SNV	C1orf185	NM_001136508:c.G176A:p.R59K	1	1	0.001	B
Xu et al, Nature Genetics, 2012	SCZAFF	19	46664002	C	T	IGFL2	P80S	Nonsynonymous	nonsynonymous SNV	IGFL2	NM_001135113:c.C205T:p.P69S	0.88	0.7	0.001	B
Xu et al, Nature Genetics, 2012	SCZAFF	19	51983685	A	G	CEACAM18	K112E	Nonsynonymous	nonsynonymous SNV	CEACAM18	NM_001080405:c.A334G:p.K112E	0.16	0.06	0.008	B
Xu et al, Nature Genetics, 2012	SCZ	4	77038831	G	A	NUP54	R461*	Nonsynonymous	stopgain SNV	NUP54	NM_017426:c.C1381T:p.R461X	0.45	0.75	.	.
Xu et al, Nature Genetics, 2012	SCZAFF	21	41710090	G	T	DSCAM	T574K	Nonsynonymous	nonsynonymous SNV	DSCAM	NM_001389:c.C1721A:p.T574K	0.09	0.28	0.251	B
Xu et al, Nature Genetics, 2012	SCZ	16	1291308	A	G	TPSAB1	A72A	Synonymous	synonymous SNV	TPSAB1	NM_003294:c.A216G:p.A72A
Xu et al, Nature Genetics, 2012	SCZ	1	144931615	G	A	PDE4DIP	L32L	Synonymous	synonymous SNV	PDE4DIP	NM_001002811:c.C94T:p.L32L
Xu et al, Nature Genetics, 2012	SCZ	4	110384454	C	T	SEC24B	P177P	Synonymous	synonymous SNV	SEC24B	NM_001042734:c.C531T:p.P177P
Xu et al, Nature Genetics, 2012	SCZ	17	21319185	T	A	KCNJ12	I177I	Synonymous	synonymous SNV	KCNJ12,KCNJ18	NM_001194958:c.T531A:p.I177I
Xu et al, Nature Genetics, 2012	SCZ	8	144659445	G	A	NAPRT1	L188L	Synonymous	synonymous SNV	NAPRT1	NM_145201:c.C562T:p.L188L
Xu et al, Nature Genetics, 2012	SCZ	19	46087891	C	T	OPA3	P44P	Synonymous	synonymous SNV	OPA3	NM_001017989:c.G132A:p.P44P
Xu et al, Nature Genetics, 2012	SCZAFF	16	30970148	G	T	SETD1A	L32L	Synonymous	synonymous SNV	SETD1A	NM_014712:c.G96T:p.L32L
Xu et al, Nature Genetics, 2012	SCZ	14	78063634	C	T	SPTLC2	T74T	Synonymous	synonymous SNV	SPTLC2	NM_004863:c.G222A:p.T74T
Xu et al, Nature Genetics, 2012	SCZ	2	84937507	C	A	DNAH6	R3117R	Synonymous	synonymous SNV	DNAH6	NM_001370:c.C9349A:p.R3117R
Xu et al, Nature Genetics, 2012	SCZAFF	17	73495002	T	A	KIAA0195	G1279G	Synonymous	synonymous SNV	KIAA0195	NM_014738:c.T3837A:p.G1279G
Xu et al, Nature Genetics, 2012	SCZAFF	7	26224983	C	T	NFE2L3	V555V	Synonymous	synonymous SNV	NFE2L3	NM_004289:c.C1665T:p.V555V
Xu et al, Nature Genetics, 2012	SCZ	12	113303237	A	G	RPH3A	L83L	Synonymous	synonymous SNV	RPH3A	NM_014954:c.A237G:p.L79L
Xu et al, Nature Genetics, 2012	SCZ	8	92346630	G	A	SLC26A7	Q250Q	Synonymous	synonymous SNV	SLC26A7	NM_052832:c.G750A:p.Q250Q
Xu et al, Nature Genetics, 2012	SCZAFF	12	31820792	T	C	METTL20	P219P	Synonymous	synonymous SNV	METTL20	NM_001135863:c.T657C:p.P219P
Xu et al, Nature Genetics, 2012	SCZ	14	75230753	T	C	YLPM1	A187A	Synonymous	synonymous SNV	YLPM1	NM_019589:c.T561C:p.A187A
Xu et al, Nature Genetics, 2012	SCZ	2	182774637	G	A	SSFA2	T475T	Synonymous	synonymous SNV	SSFA2	NM_001130445:c.G1425A:p.T475T
Xu et al, Nature Genetics, 2012	SCZAFF	21	35275902	G	A	ATP5O	G190G	Synonymous	synonymous SNV	ATP5O	NM_001697:c.C570T:p.G190G
Xu et al, Nature Genetics, 2012	SCZAFF	19	19822713	T	C	ZNF14	S459S	Synonymous	synonymous SNV	ZNF14	NM_021030:c.A1377G:p.S459S
Xu et al, Nature Genetics, 2012	SCZ	2	219696473	G	A	PRKAG3	H7H	Synonymous	synonymous SNV	PRKAG3	NM_017431:c.C21T:p.H7H
Xu et al, Nature Genetics, 2012	SCZ	12	46757537	G	A	SLC38A2	A342A	Synonymous	synonymous SNV	SLC38A2	NM_018976:c.C1026T:p.A342A
Xu et al, Nature Genetics, 2012	SCZ	11	125659372	C	T	PATE3	G47G	Synonymous	synonymous SNV	PATE3	NM_001129883:c.C141T:p.G47G
Xu et al, Nature Genetics, 2012	SCZ	10	85991878	G	A	LRIT1	C559C	Synonymous	synonymous SNV	LRIT1	NM_015613:c.C1677T:p.C559C
Xu et al, Nature Genetics, 2012	SCZ	10	85984321	G	A	LRIT2	L220L	Synonymous	synonymous SNV	LRIT2	NM_001017924:c.C660T:p.L220L
Xu et al, Nature Genetics, 2012	SCZAFF	3	113672916	G	C	ZDHHC23	G177G	Synonymous	synonymous SNV	ZDHHC23	NM_173570:c.G531C:p.G177G
Xu et al, Nature Genetics, 2012	SCZAFF	19	51563710	A	G	KLK13	T73T	Synonymous	synonymous SNV	KLK13	NM_015596:c.T219C:p.T73T
Xu et al, Nature Genetics, 2012	SCZ	4	123855728	TCAA	del 3	SPATA5	c.983delCAA	No_frameshift (deletion)	nonframeshift deletion
Xu et al, Nature Genetics, 2012	SCZ	2	173368885	AAAG	del 3	ITGA6	c.3182delAAAG	No_frameshift (deletion)	nonframeshift deletion
Xu et al, Nature Genetics, 2012	SCZ	X	100531413	GGATGAA	del 3	TAF7L	c.1047delGGATGA	No_frameshift(deletion)	nonframeshift deletion
Xu et al, Nature Genetics, 2012	SCZAFF	6	27101212	CTGA	del 3	SMCHD1	c.363delTGA	No_frameshift(deletion)	nonframeshift deletion
Fromer et al, Nature, 2014	affacted	1	899319	CT	-	KLHL17		frameshift	frameshift deletion	KLHL17	NM_198317:c.1375_1376del:p.459_459del
Fromer et al, Nature, 2014	affacted	1	9661298	CT	-	TMEM201		frameshift	frameshift deletion	TMEM201	NM_001010866:c.742_743del:p.248_248del
Fromer et al, Nature, 2014	affacted	1	16458219	G	-	EPHA2		frameshift	frameshift deletion	EPHA2	NM_004431:c.2472delC:p.H824fs
Fromer et al, Nature, 2014	affacted	1	109617627	TCTT	-	TAF13		frameshift	frameshift deletion	TAF13	NM_005645:c.85_88del:p.29_30del
Fromer et al, Nature, 2014	affacted	1	151377575	A	-	POGZ		frameshift	frameshift deletion	POGZ	NM_145796:c.3651delT:p.I1217fs
Fromer et al, Nature, 2014	affacted	1	159175612	T	-	DARC		frameshift	frameshift deletion	DARC	NM_001122951:c.389delT:p.L130fs
Fromer et al, Nature, 2014	affacted	1	204403562	CTTACCG	-	PIK3C2B		frameshift	frameshift deletion	PIK3C2B	NM_002646:c.3685_3686del:p.1229_1229del
Fromer et al, Nature, 2014	affacted	1	206757975	A	-	RASSF5		frameshift	frameshift deletion	RASSF5	NM_182665:c.488delA:p.Q163fs
Fromer et al, Nature, 2014	affacted	2	171902752	T	-	TLK1		frameshift	frameshift deletion	TLK1	NM_001136555:c.813delA:p.K271fs
Fromer et al, Nature, 2014	affacted	3	48719562	GTGGGATCTGGGAAGATGGAA	-	NCKIPSD		frameshift	frameshift deletion	NCKIPSD	NM_184231:c.487_493del:p.163_165del
Fromer et al, Nature, 2014	affacted	5	115173429	GAGT	-	ATG12		frameshift	frameshift deletion	ATG12	NM_004707:c.193_196del:p.65_66del
Fromer et al, Nature, 2014	affacted	6	31605071	C	-	PRRC2A		frameshift	frameshift deletion	PRRC2A	NM_004638:c.6303delC:p.F2101fs
Fromer et al, Nature, 2014	affacted	6	109954111	TAGT	-	AKD1		frameshift	frameshift deletion	AK9	NM_145025:c.1266_1343del:p.422_422del
Fromer et al, Nature, 2014	affacted	7	143013327	C	-	CLCN1		frameshift	frameshift deletion	CLCN1	NM_000083:c.22delC:p.Q8fs
Fromer et al, Nature, 2014	affacted	8	95523668	G	-	KIAA1429		frameshift	frameshift deletion	KIAA1429	NM_015496:c.3135delC:p.C1045fs
Fromer et al, Nature, 2014	affacted	10	294363	CAGA	-	ZMYND11		frameshift	frameshift deletion	ZMYND11	NM_001202465:c.1060_1063del:p.354_355del
Fromer et al, Nature, 2014	affacted	12	24989508	T	-	BCAT1		frameshift	frameshift deletion	BCAT1	NM_001178092:c.657delA:p.P219fs
Fromer et al, Nature, 2014	affacted	12	56566769	TT	-	SMARCC2		frameshift	frameshift deletion	SMARCC2	NM_001130420:c.1694_1695del:p.565_565del
Fromer et al, Nature, 2014	affacted	12	64841908	CT	-	XPOT		frameshift	frameshift deletion	XPOT	NM_007235:c.2886_2887del:p.962_963del
Fromer et al, Nature, 2014	affacted	14	50159921	CT	-	KLHDC1		frameshift	frameshift deletion	KLHDC1	NM_172193:c.9_10del:p.3_4del
Fromer et al, Nature, 2014	affacted	15	45406828	C	-	DUOXA2		frameshift	frameshift deletion	DUOXA2	NM_207581:c.25delC:p.P9fs
Fromer et al, Nature, 2014	affacted	15	62266510	AT	-	VPS13C		frameshift	frameshift deletion	VPS13C	NM_017684:c.2385_2386del:p.795_796del
Fromer et al, Nature, 2014	affacted	15	72104390	CCCCCGG	-	NR2E3		frameshift	frameshift deletion	NR2E3	NM_014249:c.445_451del:p.149_151del
Fromer et al, Nature, 2014	affacted	X	72434104	T	-	NAP1L2		frameshift	frameshift deletion	NAP1L2	NM_021963:c.225delA:p.K75fs
Fromer et al, Nature, 2014	affacted	4	69202841	-	AT	YTHDC1		frameshift	frameshift insertion	YTHDC1	NM_001031732:c.786_787insAT:p.D263fs
Fromer et al, Nature, 2014	affacted	11	122929399	-	TGCC	HSPA8		frameshift	frameshift insertion	HSPA8	NM_006597:c.1462_1463insGGCA:p.V488fs
Fromer et al, Nature, 2014	affacted	14	102550757	-	CT	HSP90AA1		frameshift	frameshift insertion	HSP90AA1	NM_005348:c.1125_1126insAG:p.E376fs
Fromer et al, Nature, 2014	affacted	18	72775784	-	G	ZNF407		frameshift	frameshift insertion	ZNF407	NM_017757:c.6108dupG:p.E2036fs
Fromer et al, Nature, 2014	affacted	19	17450270	-	GG	GTPBP3		frameshift	frameshift insertion	GTPBP3	NM_133644:c.932_933insGG:p.P311fs
Fromer et al, Nature, 2014	affacted	19	51171670	-	G	SHANK1		frameshift	frameshift insertion	SHANK1	NM_016148:c.3546dupC:p.T1183fs
Fromer et al, Nature, 2014	affacted	22	24236689	-	T	MIF		frameshift	frameshift insertion	MIF	NM_002415:c.29dupT:p.V10fs
Fromer et al, Nature, 2014	affacted	1	113242568	A	AC	MOV10		frameshift	frameshift substitution	MOV10	NM_001130079:c.2762_2762delinsAC:MOV10
Fromer et al, Nature, 2014	affacted	17	11806168	G	GC	DNAH9		frameshift	frameshift substitution	DNAH9	NM_004662:c.475_475delinsGC:DNAH9
Fromer et al, Nature, 2014	affacted	11	65391970	CCTCCTGGG	-	PCNXL3		codon-deletion	nonframeshift deletion	PCNXL3	NM_032223:c.2745_2753del:p.915_918del
Fromer et al, Nature, 2014	affacted	1	29344918	-	TGA	EPB41		codon-insertion	nonframeshift insertion	EPB41	NM_203343:c.983_984insTGA:p.L328delinsLD
Fromer et al, Nature, 2014	affacted	7	23221811	-	GGCAGCAACCGC	NUPL2		codon-insertion	nonframeshift insertion	NUPL2	NM_007342:c.107_108insGGCAGCAACCGC:p.Q36delinsQAATA
Fromer et al, Nature, 2014	affacted	9	140509155	-	AGGAGG	ARRDC1		codon-insertion	nonframeshift insertion	ARRDC1	NM_152285:c.940_941insAGGAGG:p.Q314delinsQEE
Fromer et al, Nature, 2014	affacted	12	51844742	-	CGGAGA	SLC4A8		codon-insertion	nonframeshift insertion	SLC4A8	NM_001039960:c.213_214insCGGAGA:p.H71delinsHRR
Fromer et al, Nature, 2014	affacted	13	48830432	-	GAA	ITM2B		codon-insertion	nonframeshift insertion	ITM2B	NM_021999:c.366_367insGAA:p.F122delinsFE
Fromer et al, Nature, 2014	affacted	2	54952277	AACC	A	EML6		codon-deletion	nonframeshift substitution	EML6	EML6:NM_001039753:exon1:c.79_82A
Fromer et al, Nature, 2014	affacted	17	263585	TGACCCCGAGGCCCTCAAGGGCTTCCACCCCGACCCCAAGGCCCTCAAGGGCTTCCACCCC	T	C17orf97		codon-deletion	nonframeshift substitution	C17orf97	C17orf97:NM_001013672:exon2:c.951_1011T
Fromer et al, Nature, 2014	affacted	17	79089626	CCCT	C	BAIAP2		codon-deletion	nonframeshift substitution	BAIAP2	BAIAP2:NM_001144888:exon14:c.1592_1595C
Fromer et al, Nature, 2014	affacted	1	1274965	G	A	DVL1	p.351R>W	missense	nonsynonymous SNV	DVL1	NM_004421:c.C1051T:p.R351W	0	0	1	D
Fromer et al, Nature, 2014	affacted	1	6512058	C	T	ESPN	p.743H>Y	missense	nonsynonymous SNV	ESPN	NM_031475:c.C2227T:p.H743Y	0.06	0.11	0.003	B
Fromer et al, Nature, 2014	affacted	1	19545852	G	A	KIAA0090	p.975T>I,p.975T>I,p.954T>I,p.976T>I	missense	nonsynonymous SNV	EMC1	NM_015047:c.C2927T:p.T976I	0.05	0.34	1	D
Fromer et al, Nature, 2014	affacted	1	23418632	T	C	LUZP1	p.708D>G,p.708D>G	missense	nonsynonymous SNV	LUZP1	NM_001142546:c.A2123G:p.D708G	0	0.02	0.787	P
Fromer et al, Nature, 2014	affacted	1	24776090	G	A	NIPAL3	p.172V>M	missense	nonsynonymous SNV	NIPAL3	NM_020448:c.G514A:p.V172M	0.01	0.1	1	D
Fromer et al, Nature, 2014	affacted	1	26360265	G	A	EXTL1	p.533E>K	missense	nonsynonymous SNV	EXTL1	NM_004455:c.G1597A:p.E533K		0.65	0.805	P
Fromer et al, Nature, 2014	affacted	1	27240176	G	A	NR0B2	p.86R>W	missense	nonsynonymous SNV	NR0B2	NM_021969:c.C256T:p.R86W	0.02	0.04	0.983	D
Fromer et al, Nature, 2014	affacted	1	28476760	G	C	PTAFR	p.258A>G,p.258A>G,p.258A>G,p.258A>G	missense	nonsynonymous SNV	PTAFR	NM_000952:c.C773G:p.A258G	0.07	0.23	0.116	B
Fromer et al, Nature, 2014	affacted	1	33276261	A	G	YARS	p.104M>T	missense	nonsynonymous SNV	YARS	NM_003680:c.T311C:p.M104T	0.02	0.01	0.999	D
Fromer et al, Nature, 2014	affacted	1	33794548	A	G	PHC2	p.247M>T,p.782M>T	missense	nonsynonymous SNV	PHC2	NM_004427:c.T740C:p.M247T	0.01	0.58	0.029	B
Fromer et al, Nature, 2014	affacted	1	33820513	C	T	PHC2	p.440V>M	missense	nonsynonymous SNV	PHC2	NM_198040:c.G1318A:p.V440M	0.1	0.2	0.002	B
Fromer et al, Nature, 2014	affacted	1	34071483	T	C	CSMD2	p.2110D>G	missense	nonsynonymous SNV	CSMD2	NM_052896:c.A6329G:p.D2110G	0
Fromer et al, Nature, 2014	affacted	1	36228012	G	A	CLSPN	p.272T>M,p.272T>M	missense	nonsynonymous SNV	CLSPN	NM_001190481:c.C815T:p.T272M	0.07	0.12	0.008	B
Fromer et al, Nature, 2014	affacted	1	36752639	G	A	THRAP3	p.270V>M	missense	nonsynonymous SNV	THRAP3	NM_005119:c.G808A:p.V270M	0.05	0.08	0.981	D
Fromer et al, Nature, 2014	affacted	1	43119546	C	G	CCDC30	p.733I>M	missense	nonsynonymous SNV	CCDC30	NM_001080850:c.C2199G:p.I733M	0.24	0.24	0.236	B
Fromer et al, Nature, 2014	affacted	1	44085065	T	C	PTPRF	p.1585S>P,p.1576S>P	missense	nonsynonymous SNV	PTPRF	NM_130440:c.T4726C:p.S1576P	0	0	0.994	D
Fromer et al, Nature, 2014	affacted	1	46512257	C	T	PIK3R3	p.328V>I,p.328V>I	missense	nonsynonymous SNV	PIK3R3	NM_003629:c.G982A:p.V328I	0.03	0.07	0.005	B
Fromer et al, Nature, 2014	affacted	1	55194020	G	A	TTC4	.,p.199R>Q,.,.,.,.,.,.	missense	nonsynonymous SNV	TTC4	NM_004623:c.G596A:p.R199Q		0.36	0.941	P
Fromer et al, Nature, 2014	affacted	1	65858354	C	T	DNAJC6	p.570P>L,p.500P>L,p.513P>L	missense	nonsynonymous SNV	DNAJC6	NM_001256864:c.C1709T:p.P570L	0.04	.	0.342	B
Fromer et al, Nature, 2014	affacted	1	82409370	C	G	LPHN2	p.372P>R	missense	nonsynonymous SNV	LPHN2	NM_012302:c.C1115G:p.P372R	0	0	1	D
Fromer et al, Nature, 2014	affacted	1	85279692	A	G	LPAR3	p.300M>T	missense	nonsynonymous SNV	LPAR3	NM_012152:c.T899C:p.M300T	0	0	0.973	D
Fromer et al, Nature, 2014	affacted	1	90463687	G	C	ZNF326	p.12C>S,p.12C>S	missense	nonsynonymous SNV	ZNF326	NM_182975:c.G35C:p.C12S	0	0.54	0.981	D
Fromer et al, Nature, 2014	affacted	1	93307363	C	T	RPL5	p.279R>W,.	missense	nonsynonymous SNV	RPL5	NM_000969:c.C835T:p.R279W	0.02	0.01	0.65	P
Fromer et al, Nature, 2014	affacted	1	109840239	C	T	MYBPHL	.,p.79G>S,.,p.79G>S	missense	nonsynonymous SNV	MYBPHL	NM_001010985:c.G235A:p.G79S	0.01	0.02	0.902	P
Fromer et al, Nature, 2014	affacted	1	110719326	G	A	SLC6A17	p.277A>T	missense	nonsynonymous SNV	SLC6A17	NM_001010898:c.G829A:p.A277T	0.01	0	0.45	B
Fromer et al, Nature, 2014	affacted	1	144931128	A	C	PDE4DIP	p.194I>S,.,.,.,.	missense	nonsynonymous SNV	PDE4DIP	NM_001002811:c.T581G:p.I194S	0.35	0.24	0.465	P
Fromer et al, Nature, 2014	affacted	1	155020573	T	C	DCST1	p.574L>S,p.599L>S,.,.	missense	nonsynonymous SNV	DCST1	NM_001143687:c.T1721C:p.L574S	0	0.05	1	D
Fromer et al, Nature, 2014	affacted	1	155452170	C	T	ASH1L	p.164R>H	missense	nonsynonymous SNV	ASH1L	NM_018489:c.G491A:p.R164H	1	0.68	0	B
Fromer et al, Nature, 2014	affacted	1	156824075	G	A	INSRR	.,p.36R>C	missense	nonsynonymous SNV	INSRR	NM_014215:c.C106T:p.R36C	0	0	1	D
Fromer et al, Nature, 2014	affacted	1	156918274	G	A	ARHGEF11	p.608R>C,p.648R>C	missense	nonsynonymous SNV	ARHGEF11	NM_014784:c.C1822T:p.R608C	0.01	0	1	D
Fromer et al, Nature, 2014	affacted	1	161594360	A	G	FCGR3B	p.216V>A,p.252V>A,p.251V>A,p.199V>A,p.113V>A	missense	nonsynonymous SNV	FCGR3B	NM_001244753:c.T755C:p.V252A	1	1	0.004	B
Fromer et al, Nature, 2014	affacted	1	164532546	C	T	PBX1	.,p.88T>I,.,p.88T>I,.,p.88T>I	missense	nonsynonymous SNV	PBX1	NM_001204961:c.C263T:p.T88I	0	0	0.571	P
Fromer et al, Nature, 2014	affacted	1	171511275	G	C	PRRC2C	p.1555R>P	missense	nonsynonymous SNV	PRRC2C	NM_015172:c.G4664C:p.R1555P	0	0	0.998	D
Fromer et al, Nature, 2014	affacted	1	173720981	C	T	KLHL20	p.226R>C	missense	nonsynonymous SNV	KLHL20	NM_014458:c.C676T:p.R226C	0.03	0.04	1	D
Fromer et al, Nature, 2014	affacted	1	179304780	A	G	SOAT1	p.48N>S,p.41N>S,p.106N>S,.	missense	nonsynonymous SNV	SOAT1	NM_001252511:c.A143G:p.N48S	0.36	1	0	B
Fromer et al, Nature, 2014	affacted	1	186303481	T	C	TPR	p.1720T>A,.	missense	nonsynonymous SNV	TPR	NM_003292:c.A5158G:p.T1720A	0.02	0.12	0.997	D
Fromer et al, Nature, 2014	affacted	1	200587118	T	C	KIF14	p.245D>G	missense	nonsynonymous SNV	KIF14	NM_014875:c.A734G:p.D245G	0.08	0.45	0.002	B
Fromer et al, Nature, 2014	affacted	1	201031189	T	C	CACNA1S	p.979D>G	missense	nonsynonymous SNV	CACNA1S	NM_000069:c.A2936G:p.D979G	0.06	0.07	0.011	B
Fromer et al, Nature, 2014	affacted	1	204236636	C	T	PLEKHA6	p.83V>I	missense	nonsynonymous SNV	PLEKHA6	NM_014935:c.G247A:p.V83I	0	0.01	0.901	P
Fromer et al, Nature, 2014	affacted	1	204438839	T	C	PIK3C2B	p.31Q>R	missense	nonsynonymous SNV	PIK3C2B	NM_002646:c.A92G:p.Q31R	0	0.18	0.989	D
Fromer et al, Nature, 2014	affacted	1	204942490	T	C	NFASC	p.408C>R,p.408C>R,p.419C>R,p.419C>R,p.402C>R,p.419C>R	missense	nonsynonymous SNV	NFASC	NM_001160331:c.T1255C:p.C419R	0	0	1	D
Fromer et al, Nature, 2014	affacted	1	207891009	C	G	CR1L	p.539P>A	missense	nonsynonymous SNV	CR1L	NM_175710:c.C1615G:p.P539A	0.06	0.01	1	D
Fromer et al, Nature, 2014	affacted	1	223283825	G	A	TLR5	p.850P>L	missense	nonsynonymous SNV	TLR5	NM_003268:c.C2549T:p.P850L	0.04	0.02	0.602	P
Fromer et al, Nature, 2014	affacted	1	224482030	G	A	NVL	p.233R>C,p.331R>C,p.422R>C,p.316R>C	missense	nonsynonymous SNV	NVL	NM_001243146:c.C697T:p.R233C	0	0	1	D
Fromer et al, Nature, 2014	affacted	1	228033742	C	T	PRSS38	p.272P>S	missense	nonsynonymous SNV	PRSS38	NM_183062:c.C814T:p.P272S	0.1	0.13	0.972	D
Fromer et al, Nature, 2014	affacted	1	228465539	G	A	OBSCN	p.2280R>Q,p.2709R>Q,p.2280R>Q	missense	nonsynonymous SNV	OBSCN	NM_001098623:c.G6839A:p.R2280Q	0.02	0.59	0.865	P
Fromer et al, Nature, 2014	affacted	1	230903336	A	G	CAPN9	p.196M>V,p.196M>V	missense	nonsynonymous SNV	CAPN9	NM_006615:c.A586G:p.M196V	0	0.01	0.999	D
Fromer et al, Nature, 2014	affacted	1	231678346	C	G	TSNAX	p.119A>G,.,.,.,.,.,.,.,.	missense	nonsynonymous SNV	TSNAX	NM_005999:c.C356G:p.A119G	0	0.33	0.938	P
Fromer et al, Nature, 2014	affacted	1	238048581	G	T	ZP4	p.399L>M,.	missense	nonsynonymous SNV	ZP4	NM_021186:c.C1195A:p.L399M	0.27	0.24	0.541	P
Fromer et al, Nature, 2014	affacted	1	241850816	C	T	WDR64	p.288A>V	missense	nonsynonymous SNV	WDR64	NM_144625:c.C863T:p.A288V	0.05	0.13	0.18	B
Fromer et al, Nature, 2014	affacted	2	6989985	G	A	CMPK2	.,p.449P>L,.	missense	nonsynonymous SNV	CMPK2	NM_207315:c.C1346T:p.P449L	0	0	0	B
Fromer et al, Nature, 2014	affacted	2	27552340	G	A	GTF3C2	p.595R>W,p.595R>W	missense	nonsynonymous SNV	GTF3C2	NM_001035521:c.C1783T:p.R595W	0.01	0	0.998	D
Fromer et al, Nature, 2014	affacted	2	50724807	T	C	NRXN1	p.888E>G,p.848E>G	missense	nonsynonymous SNV	NRXN1	NM_004801:c.A2543G:p.E848G	0.01	0.23	1	D
Fromer et al, Nature, 2014	affacted	2	80136810	G	A	CTNNA2	p.315A>T,p.315A>T	missense	nonsynonymous SNV	CTNNA2	NM_001164883:c.G943A:p.A315T	0	0.29	0.992	D
Fromer et al, Nature, 2014	affacted	2	96798410	G	A	ASTL	p.169A>V	missense	nonsynonymous SNV	ASTL	NM_001002036:c.C506T:p.A169V	0.06	0.11	0.986	D
Fromer et al, Nature, 2014	affacted	2	97493918	C	A	CNNM3	p.591T>N,p.543T>N	missense	nonsynonymous SNV	CNNM3	NM_199078:c.C1628A:p.T543N	0.03	0.1	0.012	B
Fromer et al, Nature, 2014	affacted	2	108626717	G	A	SLC5A7	p.381M>I	missense	nonsynonymous SNV	SLC5A7	NM_021815:c.G1143A:p.M381I	0.32	0.77	0	B
Fromer et al, Nature, 2014	affacted	2	112838945	T	C	TMEM87B	p.230Y>H	missense	nonsynonymous SNV	TMEM87B	NM_032824:c.T688C:p.Y230H	0	0	0.995	D
Fromer et al, Nature, 2014	affacted	2	113080284	G	C	ZC3H6	p.382R>T	missense	nonsynonymous SNV	ZC3H6	NM_198581:c.G1145C:p.R382T	0.02	0.03	0.999	D
Fromer et al, Nature, 2014	affacted	2	113788640	G	A	IL36B	p.36R>C,p.36R>C	missense	nonsynonymous SNV	IL36B	NM_014438:c.C106T:p.R36C	0.02	0.02	0.993	D
Fromer et al, Nature, 2014	affacted	2	121554927	G	A	GLI2	p.11E>K	missense	nonsynonymous SNV	GLI2	NM_005270:c.G31A:p.E11K	0	0	0.907	P
Fromer et al, Nature, 2014	affacted	2	152321589	A	G	RIF1	p.1852Q>R,p.1852Q>R,p.1852Q>R,p.1852Q>R	missense	nonsynonymous SNV	RIF1	NM_001177665:c.A5555G:p.Q1852R	0	0.02	0.873	P
Fromer et al, Nature, 2014	affacted	2	160074125	G	A	TANC1	p.1113R>H,p.1121R>H	missense	nonsynonymous SNV	TANC1	NM_001145909:c.G3338A:p.R1113H	0	0.04	1	D
Fromer et al, Nature, 2014	affacted	2	168067324	C	A	XIRP2	p.214H>Q,p.247H>Q,.,.,p.214H>Q	missense	nonsynonymous SNV	XIRP2	NM_001079810:c.C642A:p.H214Q	0.43	1	0.004	B
Fromer et al, Nature, 2014	affacted	2	172666145	G	A	SLC25A12	p.426L>F,.	missense	nonsynonymous SNV	SLC25A12	NM_003705:c.C1276T:p.L426F	0.17	0.09	0.064	B
Fromer et al, Nature, 2014	affacted	2	174229647	T	C	CDCA7	p.275M>T,p.196M>T	missense	nonsynonymous SNV	CDCA7	NM_145810:c.T587C:p.M196T	0.37	0.77	0	B
Fromer et al, Nature, 2014	affacted	2	179638834	C	T	TTN	.,p.2354R>H,.,p.2354R>H,.,p.2308R>H,.,p.2354R>H,.,p.2354R>H,.,p.2308R>H,.,p.2308R>H	missense	nonsynonymous SNV	TTN	NM_003319:c.G6923A:p.R2308H	0.02	0	1	D
Fromer et al, Nature, 2014	affacted	2	201515866	G	A	AOX1	p.1006G>E	missense	nonsynonymous SNV	AOX1	NM_001159:c.G3017A:p.G1006E	0	0	1	D
Fromer et al, Nature, 2014	affacted	2	216262472	C	T	FN1	p.1150V>I,p.1150V>I,p.1150V>I,p.1150V>I,p.1150V>I	missense	nonsynonymous SNV	FN1	NM_002026:c.G3448A:p.V1150I	0.3	0.31	0.369	B
Fromer et al, Nature, 2014	affacted	2	220344705	G	T	SPEG	p.1729D>Y	missense	nonsynonymous SNV	SPEG	NM_005876:c.G5185T:p.D1729Y	0	0	0	B
Fromer et al, Nature, 2014	affacted	2	225339015	C	G	CUL3	p.686E>Q,p.758E>Q,p.752E>Q	missense	nonsynonymous SNV	CUL3	NM_001257197:c.G2056C:p.E686Q	0.01	0	1	D
Fromer et al, Nature, 2014	affacted	2	231742167	C	T	ITM2C	p.158T>M,p.168T>M,p.205T>M	missense	nonsynonymous SNV	ITM2C	NM_001012514:c.C473T:p.T158M	0	0	0.987	D
Fromer et al, Nature, 2014	affacted	2	241658510	G	T	KIF1A	p.1709N>K,p.1608N>K	missense	nonsynonymous SNV	KIF1A	NM_004321:c.C4824A:p.N1608K	0.35	0.29	0.964	D
Fromer et al, Nature, 2014	affacted	3	4715041	C	T	ITPR1	p.809S>L,p.794S>L,p.794S>L	missense	nonsynonymous SNV	ITPR1	NM_001168272:c.C2381T:p.S794L	0	0.02	0.999	D
Fromer et al, Nature, 2014	affacted	3	9881966	C	T	RPUSD3	p.194R>Q,p.209R>Q	missense	nonsynonymous SNV	RPUSD3	NM_001142547:c.G581A:p.R194Q	0.09	0.04	0.999	D
Fromer et al, Nature, 2014	affacted	3	13368735	C	T	NUP210	p.1497V>I	missense	nonsynonymous SNV	NUP210	NM_024923:c.G4489A:p.V1497I	0.4	0.41	0.022	B
Fromer et al, Nature, 2014	affacted	3	14239557	A	G	LSM3	p.84M>V	missense	nonsynonymous SNV	LSM3	NM_014463:c.A250G:p.M84V	0.15	0.09	0.013	B
Fromer et al, Nature, 2014	affacted	3	31674437	G	A	STT3B	p.733R>H	missense	nonsynonymous SNV	STT3B	NM_178862:c.G2198A:p.R733H	0.13	0.07	0.914	P
Fromer et al, Nature, 2014	affacted	3	44496896	G	A	ZNF445	p.49P>L	missense	nonsynonymous SNV	ZNF445	NM_181489:c.C146T:p.P49L	0	0.06	0.983	D
Fromer et al, Nature, 2014	affacted	3	45637495	C	G	LIMD1	p.375T>R	missense	nonsynonymous SNV	LIMD1	NM_014240:c.C1124G:p.T375R	0.12	0.61	0.002	B
Fromer et al, Nature, 2014	affacted	3	48694701	C	T	CELSR3	p.1277V>M	missense	nonsynonymous SNV	CELSR3	NM_001407:c.G3829A:p.V1277M	0	0	1	D
Fromer et al, Nature, 2014	affacted	3	51669785	G	A	RAD54L2	p.440R>Q	missense	nonsynonymous SNV	RAD54L2	NM_015106:c.G1319A:p.R440Q	0.14	0.29	0.652	P
Fromer et al, Nature, 2014	affacted	3	52240671	C	T	ALAS1	p.357R>C,p.357R>C	missense	nonsynonymous SNV	ALAS1	NM_199166:c.C1069T:p.R357C	0	0	1	D
Fromer et al, Nature, 2014	affacted	3	52409424	G	T	DNAH1	p.2385W>L	missense	nonsynonymous SNV	DNAH1	NM_015512:c.G7154T:p.W2385L	0.03	0.59	0.949	P
Fromer et al, Nature, 2014	affacted	3	52448061	C	T	PHF7	.,p.31P>S,.,p.31P>S	missense	nonsynonymous SNV	PHF7	NM_016483:c.C91T:p.P31S	0.25	.	0.615	P
Fromer et al, Nature, 2014	affacted	3	58487184	G	A	KCTD6	p.180G>E,p.180G>E	missense	nonsynonymous SNV	KCTD6	NM_153331:c.G539A:p.G180E	0.02	0.2	0.03	B
Fromer et al, Nature, 2014	affacted	3	62258752	C	G	PTPRG	.,p.1105T>S,.,.,.	missense	nonsynonymous SNV	PTPRG	NM_002841:c.C3314G:p.T1105S	0.01	0	1	D
Fromer et al, Nature, 2014	affacted	3	73004495	T	A	GXYLT2	p.283F>I	missense	nonsynonymous SNV	GXYLT2	NM_001080393:c.T847A:p.F283I	0	0.17	1	D
Fromer et al, Nature, 2014	affacted	3	100467119	C	T	TFG	p.316P>L,p.316P>L,p.312P>L,p.316P>L	missense	nonsynonymous SNV	TFG	NM_001007565:c.C947T:p.P316L	0.01	0.03	0.419	B
Fromer et al, Nature, 2014	affacted	3	105269062	A	T	ALCAM	p.489N>I,p.489N>I,p.489N>I	missense	nonsynonymous SNV	ALCAM	NM_001243280:c.A1466T:p.N489I	0	0	1	D
Fromer et al, Nature, 2014	affacted	3	113376212	C	G	KIAA2018	p.1439Q>H	missense	nonsynonymous SNV	KIAA2018	NM_001009899:c.G4317C:p.Q1439H	0	0.02	0.991	D
Fromer et al, Nature, 2014	affacted	3	126741090	A	T	PLXNA1	p.1401M>L	missense	nonsynonymous SNV	PLXNA1	NM_032242:c.A4201T:p.M1401L	1	1	0.002	B
Fromer et al, Nature, 2014	affacted	3	148858887	G	A	HPS3	p.266E>K	missense	nonsynonymous SNV	HPS3	NM_032383:c.G796A:p.E266K	1	1	0.001	B
Fromer et al, Nature, 2014	affacted	3	157815881	T	C	SHOX2	p.299K>E,p.335K>E,p.311K>E	missense	nonsynonymous SNV	SHOX2	NM_001163678:c.A895G:p.K299E	0	0	0.983	D
Fromer et al, Nature, 2014	affacted	3	184025295	A	G	PSMD2	p.729M>V	missense	nonsynonymous SNV	PSMD2	NM_002808:c.A2185G:p.M729V	0	0	0.485	P
Fromer et al, Nature, 2014	affacted	3	196863463	C	T	DLG1	p.357G>S,p.324G>S,p.241G>S,p.241G>S,p.357G>S	missense	nonsynonymous SNV	DLG1	NM_001204387:c.G721A:p.G241S	0	0.07	0.997	D
Fromer et al, Nature, 2014	affacted	4	437663	C	T	ZNF721	p.198R>H,.	missense	nonsynonymous SNV	ZNF721	NM_133474:c.G593A:p.R198H	0	0.02	0.923	P
Fromer et al, Nature, 2014	affacted	4	7435163	A	G	PSAPL1	p.482C>R,.	missense	nonsynonymous SNV	PSAPL1	NM_001085382:c.T1444C:p.C482R	0	0	0.204	B
Fromer et al, Nature, 2014	affacted	4	10446308	T	C	ZNF518B	p.549S>G	missense	nonsynonymous SNV	ZNF518B	NM_053042:c.A1645G:p.S549G	0.71	0.42	0.001	B
Fromer et al, Nature, 2014	affacted	4	70592855	T	C	SULT1B1	p.281Y>C	missense	nonsynonymous SNV	SULT1B1	NM_014465:c.A842G:p.Y281C	0	0.04	1	D
Fromer et al, Nature, 2014	affacted	4	73156717	C	T	ADAMTS3	p.929R>H	missense	nonsynonymous SNV	ADAMTS3	NM_014243:c.G2786A:p.R929H	0	0	0.999	D
Fromer et al, Nature, 2014	affacted	4	75937695	T	A	PARM1	p.35I>N	missense	nonsynonymous SNV	PARM1	NM_015393:c.T104A:p.I35N	0.16	0.15	0.018	B
Fromer et al, Nature, 2014	affacted	4	83770019	G	T	SEC31A	p.814P>T,p.814P>T,p.814P>T,p.809P>T,p.814P>T,p.775P>T	missense	nonsynonymous SNV	SEC31A	NM_016211:c.C2323A:p.P775T	0.01	0.15	0.931	P
Fromer et al, Nature, 2014	affacted	4	94411901	C	G	GRID2	p.657T>S	missense	nonsynonymous SNV	GRID2	NM_001510:c.C1970G:p.T657S	0	0	0.979	D
Fromer et al, Nature, 2014	affacted	4	119631282	C	T	METTL14	p.399S>L	missense	nonsynonymous SNV	METTL14	NM_020961:c.C1196T:p.S399L	0	0	0.524	P
Fromer et al, Nature, 2014	affacted	4	120085427	G	T	MYOZ2	p.146K>N	missense	nonsynonymous SNV	MYOZ2	NM_016599:c.G438T:p.K146N	0	0.01	0.995	D
Fromer et al, Nature, 2014	affacted	4	125590983	A	G	ANKRD50	p.971L>S,p.1150L>S	missense	nonsynonymous SNV	ANKRD50	NM_001167882:c.T2912C:p.L971S	0.54	0.94	0.023	B
Fromer et al, Nature, 2014	affacted	4	126240143	A	T	FAT4	p.859Q>H	missense	nonsynonymous SNV	FAT4	NM_024582:c.A2577T:p.Q859H	0.13	0.12	0.988	D
Fromer et al, Nature, 2014	affacted	4	134071896	C	A	PCDH10	p.201L>M,p.201L>M	missense	nonsynonymous SNV	PCDH10	NM_020815:c.C601A:p.L201M	0.01	0	1	D
Fromer et al, Nature, 2014	affacted	4	155155746	C	G	DCHS2	p.2898G>A	missense	nonsynonymous SNV	DCHS2	NM_017639:c.G8693C:p.G2898A	0.05	0.28	0.802	P
Fromer et al, Nature, 2014	affacted	4	169911381	C	T	CBR4	p.212A>T	missense	nonsynonymous SNV	CBR4	NM_032783:c.G634A:p.A212T	0.04	.	0.951	P
Fromer et al, Nature, 2014	affacted	4	186544420	C	A	SORBS2	.,.,.,.,p.621Q>H,.,p.817Q>H,.,p.717Q>H	missense	nonsynonymous SNV	SORBS2	NM_001145674:c.G1863T:p.Q621H	0.1	0.53	0.997	D
Fromer et al, Nature, 2014	affacted	4	187003495	G	A	TLR3	p.219A>T	missense	nonsynonymous SNV	TLR3	NM_003265:c.G655A:p.A219T	0.31	0.47	0.274	B
Fromer et al, Nature, 2014	affacted	5	32074622	C	A	PDZD2	p.1137P>H	missense	nonsynonymous SNV	PDZD2	NM_178140:c.C3410A:p.P1137H	0	0.03	0.997	D
Fromer et al, Nature, 2014	affacted	5	32385644	T	C	ZFR	p.871I>V	missense	nonsynonymous SNV	ZFR	NM_016107:c.A2611G:p.I871V	0.45	0.67	0	B
Fromer et al, Nature, 2014	affacted	5	64466464	G	T	ADAMTS6	p.1075T>N	missense	nonsynonymous SNV	ADAMTS6	NM_197941:c.C3224A:p.T1075N	0.14	0.49	0.363	B
Fromer et al, Nature, 2014	affacted	5	68660837	G	A	TAF9	.,p.243A>V,p.243A>V,.	missense	nonsynonymous SNV	TAF9	NM_001015892:c.C728T:p.A243V	0.03	0.04	0.611	P
Fromer et al, Nature, 2014	affacted	5	132159674	A	G	SHROOM1	p.560L>P,p.560L>P	missense	nonsynonymous SNV	SHROOM1	NM_133456:c.T1679C:p.L560P	0	0.06	0.999	D
Fromer et al, Nature, 2014	affacted	5	140012115	C	T	CD14	p.152V>M,p.152V>M,p.152V>M,p.152V>M	missense	nonsynonymous SNV	CD14	NM_000591:c.G454A:p.V152M	0	0.05	1	D
Fromer et al, Nature, 2014	affacted	5	140012490	G	T	CD14	p.27L>M,p.27L>M,p.27L>M,p.27L>M	missense	nonsynonymous SNV	CD14	NM_000591:c.C79A:p.L27M	0.01	0.02	0.915	P
Fromer et al, Nature, 2014	affacted	5	148407572	A	T	SH3TC2	p.575L>M	missense	nonsynonymous SNV	SH3TC2	NM_024577:c.T1723A:p.L575M	0	0.01	0.999	D
Fromer et al, Nature, 2014	affacted	5	171517356	A	G	STK10	p.522L>P	missense	nonsynonymous SNV	STK10	NM_005990:c.T1565C:p.L522P	0.03	0.27	0.984	D
Fromer et al, Nature, 2014	affacted	5	176638534	G	A	NSD1	p.1045R>H,p.776R>H	missense	nonsynonymous SNV	NSD1	NM_022455:c.G3134A:p.R1045H	0.01	.	0.008	B
Fromer et al, Nature, 2014	affacted	6	13365825	G	A	GFOD1	p.5A>V,p.5A>V,p.108A>V	missense	nonsynonymous SNV	GFOD1	NM_001242628:c.C14T:p.A5V	0.01	0.08	0.987	D
Fromer et al, Nature, 2014	affacted	6	15501497	G	A	JARID2	p.597G>S,p.769G>S	missense	nonsynonymous SNV	JARID2	NM_004973:c.G2305A:p.G769S	0.02	0.21	1	D
Fromer et al, Nature, 2014	affacted	6	24523085	C	T	ALDH5A1	p.369R>C,p.382R>C	missense	nonsynonymous SNV	ALDH5A1	NM_001080:c.C1105T:p.R369C	0.03	0	0.042	B
Fromer et al, Nature, 2014	affacted	6	26184139	C	A	HIST1H2BE	p.39S>Y	missense	nonsynonymous SNV	HIST1H2BE	NM_003523:c.C116A:p.S39Y	0.01	0	.	.
Fromer et al, Nature, 2014	affacted	6	27107187	G	A	HIST1H4I	p.34A>T,.	missense	nonsynonymous SNV	HIST1H4I	NM_003495:c.G100A:p.A34T	0.05	0.01	.	.
Fromer et al, Nature, 2014	affacted	6	32097187	C	G	FKBPL	p.124C>S	missense	nonsynonymous SNV	FKBPL	NM_022110:c.G371C:p.C124S	0.01	0.01	0.999	D
Fromer et al, Nature, 2014	affacted	6	33264213	C	T	RGL2	p.68D>N,p.150D>N	missense	nonsynonymous SNV	RGL2	NM_001243738:c.G202A:p.D68N	0.12	0.17	0.039	B
Fromer et al, Nature, 2014	affacted	6	36294377	C	T	C6orf222	p.316V>I	missense	nonsynonymous SNV	C6orf222	NM_001010903:c.G946A:p.V316I		0.72	0.058	B
Fromer et al, Nature, 2014	affacted	6	39513377	G	C	KIF6	p.423H>Q	missense	nonsynonymous SNV	KIF6	NM_145027:c.C1269G:p.H423Q	0.09	0.3	0.083	B
Fromer et al, Nature, 2014	affacted	6	50740408	C	G	TFAP2D	p.397T>S	missense	nonsynonymous SNV	TFAP2D	NM_172238:c.C1190G:p.T397S	0.12	0.13	0.21	B
Fromer et al, Nature, 2014	affacted	6	52268171	G	A	PAQR8	p.54G>S	missense	nonsynonymous SNV	PAQR8	NM_133367:c.G160A:p.G54S	0	0.02	1	D
Fromer et al, Nature, 2014	affacted	6	72926932	T	G	RIMS1	.,.,.,p.14L>W,.	missense	nonsynonymous SNV	RIMS1	NM_001168410:c.T41G:p.L14W		0	0.001	B
Fromer et al, Nature, 2014	affacted	6	73839517	A	C	KCNQ5	.,.,p.408K>Q,.,p.417K>Q,.,.	missense	nonsynonymous SNV	KCNQ5	NM_001160132:c.A1222C:p.K408Q	0.5	0.18	0.338	B
Fromer et al, Nature, 2014	affacted	6	80724195	C	A	TTK	p.334H>N,p.334H>N	missense	nonsynonymous SNV	TTK	NM_001166691:c.C1000A:p.H334N	0.32	0.55	0	B
Fromer et al, Nature, 2014	affacted	6	109818734	T	C	AKD1	p.1750Y>C	missense	nonsynonymous SNV	AK9	NM_001145128:c.A5249G:p.Y1750C	0.03	.	0.091	B
Fromer et al, Nature, 2014	affacted	6	112443287	C	T	LAMA4	p.1469A>T,p.1462A>T,p.1462A>T	missense	nonsynonymous SNV	LAMA4	NM_001105206:c.G4405A:p.A1469T	0	0.13	0.975	D
Fromer et al, Nature, 2014	affacted	6	138584058	C	T	KIAA1244	p.480R>C	missense	nonsynonymous SNV	KIAA1244	NM_020340:c.C1438T:p.R480C	0.01	0	1	D
Fromer et al, Nature, 2014	affacted	6	138655607	A	G	KIAA1244	p.1875K>R	missense	nonsynonymous SNV	KIAA1244	NM_020340:c.A5624G:p.K1875R	0.36	0.68	0	B
Fromer et al, Nature, 2014	affacted	6	145073047	C	T	UTRN	p.2772R>C	missense	nonsynonymous SNV	UTRN	NM_007124:c.C8314T:p.R2772C	0.04	0.03	0.309	B
Fromer et al, Nature, 2014	affacted	6	152545708	T	G	SYNE1	p.7077E>A,p.7148E>A	missense	nonsynonymous SNV	SYNE1	NM_033071:c.A21230C:p.E7077A	0	0.07	1	D
Fromer et al, Nature, 2014	affacted	6	157495166	T	C	ARID1B	p.1004M>T,p.1017M>T	missense	nonsynonymous SNV	ARID1B	NM_017519:c.T3011C:p.M1004T	0.09	0.14	0.874	P
Fromer et al, Nature, 2014	affacted	7	2752420	G	A	AMZ1	p.469D>N	missense	nonsynonymous SNV	AMZ1	NM_133463:c.G1405A:p.D469N	0.04	0.06	0.003	B
Fromer et al, Nature, 2014	affacted	7	5530936	C	G	FBXL18	p.642Q>H	missense	nonsynonymous SNV	FBXL18	NM_024963:c.G1926C:p.Q642H	0.47	0.56	0	B
Fromer et al, Nature, 2014	affacted	7	21948018	T	A	CDCA7L	p.103R>S,p.91R>S,p.137R>S	missense	nonsynonymous SNV	CDCA7L	NM_001127371:c.A273T:p.R91S	0	0.05	0.013	B
Fromer et al, Nature, 2014	affacted	7	29976179	G	T	SCRN1	p.300P>T,p.320P>T,p.232P>T,p.300P>T	missense	nonsynonymous SNV	SCRN1	NM_001145515:c.C694A:p.P232T	0	.	1	D
Fromer et al, Nature, 2014	affacted	7	37890249	C	T	TXNDC3	p.37A>V	missense	nonsynonymous SNV	NME8	NM_016616:c.C110T:p.A37V	0.01	0.02	0.993	D
Fromer et al, Nature, 2014	affacted	7	39611980	A	G	YAE1D1	p.119K>R	missense	nonsynonymous SNV	YAE1D1	NM_020192:c.A356G:p.K119R	0.55	0.58	0	B
Fromer et al, Nature, 2014	affacted	7	42079692	G	A	GLI3	p.325R>C	missense	nonsynonymous SNV	GLI3	NM_000168:c.C973T:p.R325C	0.02	0.01	0.591	P
Fromer et al, Nature, 2014	affacted	7	75051283	G	A	POM121C	p.751T>M	missense	nonsynonymous SNV	POM121C	NM_001099415:c.C2252T:p.T751M	0.16	0.08	0.981	D
Fromer et al, Nature, 2014	affacted	7	87399950	G	A	RUNDC3B	p.228G>D,p.228G>D,p.245G>D	missense	nonsynonymous SNV	RUNDC3B	NM_001134405:c.G683A:p.G228D	0.21	0.28	0.015	B
Fromer et al, Nature, 2014	affacted	7	91674467	A	T	AKAP9	p.1770I>F,p.1770I>F	missense	nonsynonymous SNV	AKAP9	NM_005751:c.A5308T:p.I1770F	0.1	0.24	0.634	P
Fromer et al, Nature, 2014	affacted	7	92147545	G	T	PEX1	p.128Q>K	missense	nonsynonymous SNV	PEX1	NM_000466:c.C382A:p.Q128K	0.19	0.49	0.006	B
Fromer et al, Nature, 2014	affacted	7	100276061	A	C	GNB2	p.247D>A	missense	nonsynonymous SNV	GNB2	NM_005273:c.A740C:p.D247A	0	0	0.999	D
Fromer et al, Nature, 2014	affacted	7	100681167	G	C	MUC17	p.2157S>T	missense	nonsynonymous SNV	MUC17	NM_001040105:c.G6470C:p.S2157T		0.75	0.039	B
Fromer et al, Nature, 2014	affacted	7	103194134	T	C	RELN	p.1981Y>C,p.1981Y>C	missense	nonsynonymous SNV	RELN	NM_005045:c.A5942G:p.Y1981C	0.01	0.03	1	D
Fromer et al, Nature, 2014	affacted	7	112461833	T	C	C7orf60	p.395Y>C	missense	nonsynonymous SNV	C7orf60	NM_152556:c.A1184G:p.Y395C	0	0	0.999	D
Fromer et al, Nature, 2014	affacted	7	112579790	C	G	C7orf60	p.6G>R	missense	nonsynonymous SNV	C7orf60	NM_152556:c.G16C:p.G6R	0	0.82	0.207	B
Fromer et al, Nature, 2014	affacted	7	122787322	C	T	SLC13A1	p.235V>M	missense	nonsynonymous SNV	SLC13A1	NM_022444:c.G703A:p.V235M	1	0.14	0.001	B
Fromer et al, Nature, 2014	affacted	7	127347673	A	G	SND1	p.337D>G	missense	nonsynonymous SNV	SND1	NM_014390:c.A1010G:p.D337G	0.18	0.41	0.002	B
Fromer et al, Nature, 2014	affacted	7	128446791	C	T	CCDC136	.,p.433T>I	missense	nonsynonymous SNV	CCDC136	NM_022742:c.C1298T:p.T433I	0.14	0.13	0.103	B
Fromer et al, Nature, 2014	affacted	7	141464856	C	T	TAS2R3	p.300R>W	missense	nonsynonymous SNV	TAS2R3	NM_016943:c.C898T:p.R300W	0.06	0.17	0.013	B
Fromer et al, Nature, 2014	affacted	7	149488605	G	T	SSPO	p.1686G>C	missense	nonsynonymous SNV	SSPO	NM_198455:c.G5056T:p.G1686C	0.05
Fromer et al, Nature, 2014	affacted	7	150707820	T	G	NOS3	p.941S>A	missense	nonsynonymous SNV	NOS3	NM_000603:c.T2821G:p.S941A	0	0	1	D
Fromer et al, Nature, 2014	affacted	7	151884496	G	A	MLL3	p.1620P>L	missense	nonsynonymous SNV	KMT2C	NM_170606:c.C4859T:p.P1620L	0	0.06	0.981	D
Fromer et al, Nature, 2014	affacted	8	9413678	A	T	TNKS	p.77R>W	missense	nonsynonymous SNV	TNKS	NM_003747:c.A229T:p.R77W	0.02	0.03	0.983	D
Fromer et al, Nature, 2014	affacted	8	11058086	T	C	XKR6	.,p.255R>G	missense	nonsynonymous SNV	XKR6	NM_173683:c.A763G:p.R255G	0	.	0.906	P
Fromer et al, Nature, 2014	affacted	8	21849382	A	G	XPO7	.,p.682E>G	missense	nonsynonymous SNV	XPO7	NM_015024:c.A2045G:p.E682G	0	0.14	1	D
Fromer et al, Nature, 2014	affacted	8	21959349	G	A	FAM160B2	p.613R>Q	missense	nonsynonymous SNV	FAM160B2	NM_022749:c.G1838A:p.R613Q	0.02	0.01	0.374	B
Fromer et al, Nature, 2014	affacted	8	27288396	A	G	PTK2B	.,p.225K>E,.,p.225K>E,.,p.225K>E,.,p.225K>E	missense	nonsynonymous SNV	PTK2B	NM_173175:c.A673G:p.K225E	0	0	0.968	D
Fromer et al, Nature, 2014	affacted	8	27634519	C	T	ESCO2	p.232R>C	missense	nonsynonymous SNV	ESCO2	NM_001017420:c.C694T:p.R232C	0.03	0.19	0.561	P
Fromer et al, Nature, 2014	affacted	8	29025041	T	C	KIF13B	p.336N>S	missense	nonsynonymous SNV	KIF13B	NM_015254:c.A1007G:p.N336S	0	0.01	0.998	D
Fromer et al, Nature, 2014	affacted	8	30703848	A	G	TEX15	p.896F>L	missense	nonsynonymous SNV	TEX15	NM_031271:c.T2686C:p.F896L	1	0	0	B
Fromer et al, Nature, 2014	affacted	8	31004622	C	T	WRN	p.1146S>L	missense	nonsynonymous SNV	WRN	NM_000553:c.C3437T:p.S1146L	0.01	0.01	1	D
Fromer et al, Nature, 2014	affacted	8	41571683	G	C	ANK1	p.597S>R,p.630S>R,p.597S>R,p.597S>R,p.597S>R	missense	nonsynonymous SNV	ANK1	NM_000037:c.C1791G:p.S597R	0	0.08	0.999	D
Fromer et al, Nature, 2014	affacted	8	63978636	A	C	TTPA	p.127F>V	missense	nonsynonymous SNV	TTPA	NM_000370:c.T379G:p.F127V	0	0.23	0.756	P
Fromer et al, Nature, 2014	affacted	8	71593552	G	A	XKR9	p.87G>R	missense	nonsynonymous SNV	XKR9	NM_001011720:c.G259A:p.G87R	0	0.04	1	D
Fromer et al, Nature, 2014	affacted	8	75737738	C	T	PI15	p.85A>V	missense	nonsynonymous SNV	PI15	NM_015886:c.C254T:p.A85V	0	0	1	D
Fromer et al, Nature, 2014	affacted	8	82395386	A	G	FABP4	p.6V>A	missense	nonsynonymous SNV	FABP4	NM_001442:c.T17C:p.V6A	0.21	0.41	0.683	P
Fromer et al, Nature, 2014	affacted	8	101937218	T	C	YWHAZ	p.115K>R,p.115K>R,p.115K>R,p.115K>R,p.115K>R,p.115K>R	missense	nonsynonymous SNV	YWHAZ	NM_001135699:c.A344G:p.K115R	0.09	0.03	0.018	B
Fromer et al, Nature, 2014	affacted	8	110131538	G	A	TRHR	p.351A>T	missense	nonsynonymous SNV	TRHR	NM_003301:c.G1051A:p.A351T	0.41	0.67	0.275	B
Fromer et al, Nature, 2014	affacted	8	126030934	C	G	SQLE	p.470A>G	missense	nonsynonymous SNV	SQLE	NM_003129:c.C1409G:p.A470G	0.01	0.04	1	D
Fromer et al, Nature, 2014	affacted	8	131140302	C	A	ASAP1	p.411A>S,p.418A>S	missense	nonsynonymous SNV	ASAP1	NM_018482:c.G1252T:p.A418S	0.01	0	0.991	D
Fromer et al, Nature, 2014	affacted	8	144898899	C	T	PUF60	p.448G>R,p.473G>R,p.445G>R,p.490G>R,p.462G>R,p.431G>R,p.474G>R,p.491G>R	missense	nonsynonymous SNV	PUF60	NM_014281:c.G1420A:p.G474R	0	0	1	D
Fromer et al, Nature, 2014	affacted	8	144940886	C	T	EPPK1	p.2179R>Q	missense	nonsynonymous SNV	EPPK1	NM_031308:c.G6536A:p.R2179Q	0.45	0.44	0.066	B
Fromer et al, Nature, 2014	affacted	8	145667733	C	T	TONSL	p.214R>H	missense	nonsynonymous SNV	TONSL	NM_013432:c.G641A:p.R214H	0	0.02	1	D
Fromer et al, Nature, 2014	affacted	9	6014319	G	A	RANBP6	p.78T>I,.,p.430T>I	missense	nonsynonymous SNV	RANBP6	NM_012416:c.C1289T:p.T430I	0	0	0.271	B
Fromer et al, Nature, 2014	affacted	9	19089470	C	G	HAUS6	p.175R>T,p.175R>T	missense	nonsynonymous SNV	HAUS6	NM_017645:c.G524C:p.R175T	0.01	0.01	0.944	P
Fromer et al, Nature, 2014	affacted	9	32427337	G	A	ACO1	p.463V>M	missense	nonsynonymous SNV	ACO1	NM_002197:c.G1387A:p.V463M	0.01	0.05	0.987	D
Fromer et al, Nature, 2014	affacted	9	36966706	G	A	PAX5	p.207P>L	missense	nonsynonymous SNV	PAX5	NM_016734:c.C620T:p.P207L	0.01	0.24	1	D
Fromer et al, Nature, 2014	affacted	9	79325633	A	C	PRUNE2	p.519D>E	missense	nonsynonymous SNV	PRUNE2	NM_015225:c.T1557G:p.D519E	0	0	0.99	D
Fromer et al, Nature, 2014	affacted	9	79974304	G	T	VPS13A	p.2658Q>H,p.2697Q>H,p.2697Q>H,p.2697Q>H	missense	nonsynonymous SNV	VPS13A	NM_001018037:c.G7974T:p.Q2658H	0.35	.	0.026	B
Fromer et al, Nature, 2014	affacted	9	101748312	G	A	COL15A1	p.189R>Q	missense	nonsynonymous SNV	COL15A1	NM_001855:c.G566A:p.R189Q	0	0.01	1	D
Fromer et al, Nature, 2014	affacted	9	108246745	A	T	FSD1L	p.183Q>L,p.151Q>L	missense	nonsynonymous SNV	FSD1L	NM_207647:c.A452T:p.Q151L	0.08	0.19	0.001	B
Fromer et al, Nature, 2014	affacted	9	111617397	G	T	ACTL7B	p.272L>M	missense	nonsynonymous SNV	ACTL7B	NM_006686:c.C814A:p.L272M	0.03	0	0.998	D
Fromer et al, Nature, 2014	affacted	9	112172670	G	T	PTPN3	p.402Q>K,p.316Q>K,p.271Q>K,p.160Q>K,p.115Q>K,p.447Q>K,.	missense	nonsynonymous SNV	PTPN3	NM_001145372:c.C343A:p.Q115K	0.62	0.47	0.004	B
Fromer et al, Nature, 2014	affacted	9	117072928	T	A	COL27A1	p.1846S>T	missense	nonsynonymous SNV	COL27A1	NM_032888:c.T5536A:p.S1846T	0.99	0.99	0.891	P
Fromer et al, Nature, 2014	affacted	9	123620462	G	C	PHF19	p.501D>E	missense	nonsynonymous SNV	PHF19	NM_015651:c.C1503G:p.D501E	1	1	0	B
Fromer et al, Nature, 2014	affacted	9	124979560	C	T	LHX6	p.146G>R,p.128G>R,.,p.157G>R,p.157G>R	missense	nonsynonymous SNV	LHX6	NM_001242334:c.G382A:p.G128R	0	0	1	D
Fromer et al, Nature, 2014	affacted	9	131591112	T	G	C9orf114	p.37D>A	missense	nonsynonymous SNV	C9orf114	NM_016390:c.A110C:p.D37A	0.02	0.02	0.877	P
Fromer et al, Nature, 2014	affacted	9	134388705	C	T	POMT1	p.388R>C,p.334R>C,p.388R>C,p.271R>C,p.410R>C	missense	nonsynonymous SNV	POMT1	NM_001136114:c.C811T:p.R271C	0	0	1	D
Fromer et al, Nature, 2014	affacted	9	139564152	C	T	EGFL7	p.98L>F,p.98L>F,.,.,.	missense	nonsynonymous SNV	EGFL7	NM_201446:c.C292T:p.L98F	0.7	0.7	0.638	P
Fromer et al, Nature, 2014	affacted	9	139749099	G	T	MAMDC4	p.302R>L	missense	nonsynonymous SNV	MAMDC4	NM_206920:c.G905T:p.R302L	0.19	0.71	0.001	B
Fromer et al, Nature, 2014	affacted	9	140267493	C	T	EXD3	p.109R>Q	missense	nonsynonymous SNV	EXD3	NM_017820:c.G326A:p.R109Q	0.15	0.33	0.9	P
Fromer et al, Nature, 2014	affacted	10	32576192	G	T	EPC1	p.329A>D,p.258A>D,p.329A>D,.	missense	nonsynonymous SNV	EPC1	NM_025209:c.C986A:p.A329D	0.34	0.39	0.034	B
Fromer et al, Nature, 2014	affacted	10	49628258	G	A	MAPK8	p.171G>S,p.171G>S,p.171G>S,p.171G>S	missense	nonsynonymous SNV	MAPK8	NM_002750:c.G511A:p.G171S	0	0	1	D
Fromer et al, Nature, 2014	affacted	10	73610978	T	C	PSAP	p.1M>V,p.1M>V,p.1M>V,p.1M>V,p.1M>V,p.1M>V	start-lost	nonsynonymous SNV	PSAP	NM_001042465:c.A1G:p.M1V	0	0.01	0.924	P
Fromer et al, Nature, 2014	affacted	10	90497477	G	A	LIPK	p.252R>H	missense	nonsynonymous SNV	LIPK	NM_001080518:c.G755A:p.R252H	0.21	0.2	0.004	B
Fromer et al, Nature, 2014	affacted	10	90583123	C	T	ANKRD22	p.138A>T	missense	nonsynonymous SNV	ANKRD22	NM_144590:c.G412A:p.A138T	0.03	0.01	0.91	P
Fromer et al, Nature, 2014	affacted	10	90695012	C	T	ACTA2	p.368G>R,p.368G>R	missense	nonsynonymous SNV	ACTA2	NM_001141945:c.G1102A:p.G368R		0	0.993	D
Fromer et al, Nature, 2014	affacted	10	95107512	G	A	MYOF	p.1371P>S,p.1358P>S	missense	nonsynonymous SNV	MYOF	NM_133337:c.C4072T:p.P1358S	0	0.01	1	D
Fromer et al, Nature, 2014	affacted	10	98287002	G	A	TM9SF3	p.557A>V	missense	nonsynonymous SNV	TM9SF3	NM_020123:c.C1670T:p.A557V	0.08	0.22	0.969	D
Fromer et al, Nature, 2014	affacted	10	103347017	C	T	POLL	p.34G>E,p.34G>E,p.34G>E,.	missense	nonsynonymous SNV	POLL	NM_001174084:c.G101A:p.G34E	0.1	0.94	0	B
Fromer et al, Nature, 2014	affacted	10	105184868	G	A	PDCD11	p.964R>H	missense	nonsynonymous SNV	PDCD11	NM_014976:c.G2891A:p.R964H	0.28	0.26	0.021	B
Fromer et al, Nature, 2014	affacted	10	114154676	G	A	ACSL5	.,p.47G>D,.,.,.,.	missense	nonsynonymous SNV	ACSL5	NM_016234:c.G140A:p.G47D	0.01	.	1	D
Fromer et al, Nature, 2014	affacted	10	116595383	G	A	FAM160B1	p.128V>M,p.128V>M	missense	nonsynonymous SNV	FAM160B1	NM_001135051:c.G382A:p.V128M	0	0.02	1	D
Fromer et al, Nature, 2014	affacted	11	1024924	G	C	MUC6	p.1049L>V	missense	nonsynonymous SNV	MUC6	NM_005961:c.C3145G:p.L1049V	0.14	0.29	0.844	P
Fromer et al, Nature, 2014	affacted	11	1025827	C	T	MUC6	p.926R>Q	missense	nonsynonymous SNV	MUC6	NM_005961:c.G2777A:p.R926Q	0.01	0.01	1	D
Fromer et al, Nature, 2014	affacted	11	1263913	C	T	MUC5B	p.1935P>S	missense	nonsynonymous SNV	MUC5B	NM_002458:c.C5803T:p.P1935S		0	0.012	B
Fromer et al, Nature, 2014	affacted	11	14854346	C	T	PDE3B	p.725R>C	missense	nonsynonymous SNV	PDE3B	NM_000922:c.C2173T:p.R725C	0.33	0.27	0.006	B
Fromer et al, Nature, 2014	affacted	11	18736991	C	T	IGSF22	p.507V>I	missense	nonsynonymous SNV	IGSF22	NM_173588:c.G1519A:p.V507I	0.29	0.12	0.357	B
Fromer et al, Nature, 2014	affacted	11	28112982	C	T	KIF18A	p.188V>I	missense	nonsynonymous SNV	KIF18A	NM_031217:c.G562A:p.V188I	0.09	0.18	0.877	P
Fromer et al, Nature, 2014	affacted	11	28119436	G	A	KIF18A	p.20P>L	missense	nonsynonymous SNV	KIF18A	NM_031217:c.C59T:p.P20L	0	0	1	D
Fromer et al, Nature, 2014	affacted	11	44069684	C	T	ACCSL	p.33T>M	missense	nonsynonymous SNV	ACCSL	NM_001031854:c.C98T:p.T33M	0.25	0.45	0	B
Fromer et al, Nature, 2014	affacted	11	46903348	C	T	LRP4	p.907G>R	missense	nonsynonymous SNV	LRP4	NM_002334:c.G2719A:p.G907R	0	0	1	D
Fromer et al, Nature, 2014	affacted	11	48146543	C	T	PTPRJ	p.300R>W,p.300R>W	missense	nonsynonymous SNV	PTPRJ	NM_001098503:c.C898T:p.R300W	0.02	0.02	0.999	D
Fromer et al, Nature, 2014	affacted	11	57313454	C	T	SMTNL1	p.340R>W	missense	nonsynonymous SNV	SMTNL1	NM_001105565:c.C1018T:p.R340W	0	0.02	1	D
Fromer et al, Nature, 2014	affacted	11	61615666	C	A	FADS2	p.218F>L	missense	nonsynonymous SNV	FADS2	NM_004265:c.C654A:p.F218L	0.04	0.54	0.337	B
Fromer et al, Nature, 2014	affacted	11	64898233	C	T	SYVN1	p.335R>H,p.335R>H	missense	nonsynonymous SNV	SYVN1	NM_032431:c.G1004A:p.R335H	0	0.1	1	D
Fromer et al, Nature, 2014	affacted	11	64939751	G	A	SPDYC	p.98R>H	missense	nonsynonymous SNV	SPDYC	NM_001008778:c.G293A:p.R98H	0	0	0.793	P
Fromer et al, Nature, 2014	affacted	11	71725854	C	T	NUMA1	p.899A>T	missense	nonsynonymous SNV	NUMA1	NM_006185:c.G2695A:p.A899T	0.31	.	0.787	P
Fromer et al, Nature, 2014	affacted	11	72423331	G	C	ARAP1	p.311A>G,p.66A>G,p.66A>G	missense	nonsynonymous SNV	ARAP1	NM_001135190:c.C197G:p.A66G	0.07	0.3	0.083	B
Fromer et al, Nature, 2014	affacted	11	75152811	C	T	GDPD5	p.402R>Q	missense	nonsynonymous SNV	GDPD5	NM_030792:c.G1205A:p.R402Q	0.28	0.37	0.591	P
Fromer et al, Nature, 2014	affacted	11	76831955	G	A	CAPN5	.,p.496R>Q	missense	nonsynonymous SNV	CAPN5	NM_004055:c.G1487A:p.R496Q	0.06	0.17	0.044	B
Fromer et al, Nature, 2014	affacted	11	77336107	T	C	CLNS1A	p.125M>V	missense	nonsynonymous SNV	CLNS1A	NM_001293:c.A373G:p.M125V	0.01	0.22	0.007	B
Fromer et al, Nature, 2014	affacted	11	95825783	G	A	MAML2	p.471S>L	missense	nonsynonymous SNV	MAML2	NM_032427:c.C1412T:p.S471L	0.16	0.75	0.296	B
Fromer et al, Nature, 2014	affacted	11	117209324	A	G	CEP164	p.8I>V,p.8I>V	missense	nonsynonymous SNV	CEP164	NM_014956:c.A22G:p.I8V	0.02	0.03	0.977	D
Fromer et al, Nature, 2014	affacted	11	118499232	G	A	PHLDB1	p.565G>R,p.565G>R,p.565G>R	missense	nonsynonymous SNV	PHLDB1	NM_001144758:c.G1693A:p.G565R	0	0.28	1	D
Fromer et al, Nature, 2014	affacted	11	122929444	T	C	HSPA8	p.473Q>R,.	missense	nonsynonymous SNV	HSPA8	NM_006597:c.A1418G:p.Q473R	0.01	0	0.402	B
Fromer et al, Nature, 2014	affacted	11	122929804	G	C	HSPA8	p.429T>S,p.429T>S	missense	nonsynonymous SNV	HSPA8	NM_006597:c.C1286G:p.T429S	0.04	0.14	0.952	P
Fromer et al, Nature, 2014	affacted	11	126141344	A	G	FOXRED1	p.33K>R,.,.	missense	nonsynonymous SNV	FOXRED1	NM_017547:c.A98G:p.K33R	0.05	0.3	0.763	P
Fromer et al, Nature, 2014	affacted	12	234828	G	C	IQSEC3	p.218G>A,.	missense	nonsynonymous SNV	IQSEC3	NM_001170738:c.G653C:p.G218A	1	0.77	.	.
Fromer et al, Nature, 2014	affacted	12	7548816	T	A	CD163L1	p.642Y>F	missense	nonsynonymous SNV	CD163L1	NM_174941:c.A1925T:p.Y642F	0.53	0.21	0.026	B
Fromer et al, Nature, 2014	affacted	12	7647737	T	C	CD163	p.454N>D,p.454N>D	missense	nonsynonymous SNV	CD163	NM_004244:c.A1360G:p.N454D	0.16	0.05	0.992	D
Fromer et al, Nature, 2014	affacted	12	21175889	T	C	SLCO1B7	p.149I>T	missense	nonsynonymous SNV	SLCO1B7	NM_001009562:c.T446C:p.I149T	0	0	0.989	D
Fromer et al, Nature, 2014	affacted	12	27467465	A	C	STK38L	p.182K>N	missense	nonsynonymous SNV	STK38L	NM_015000:c.A546C:p.K182N	0.08	0.11	0.98	D
Fromer et al, Nature, 2014	affacted	12	46244485	A	G	ARID2	p.860N>S	missense	nonsynonymous SNV	ARID2	NM_152641:c.A2579G:p.N860S	0.23	0.86	0.003	B
Fromer et al, Nature, 2014	affacted	12	52799985	C	T	KRT82	p.26R>Q	missense	nonsynonymous SNV	KRT82	NM_033033:c.G77A:p.R26Q	0.24	0.63	0.016	B
Fromer et al, Nature, 2014	affacted	12	56515628	C	T	ZC3H10	p.428R>C	missense	nonsynonymous SNV	ZC3H10	NM_032786:c.C1282T:p.R428C	0	0	1	D
Fromer et al, Nature, 2014	affacted	12	68709981	G	A	MDM1	p.318T>M,p.353T>M	missense	nonsynonymous SNV	MDM1	NM_001205028:c.C953T:p.T318M	0	.	1	D
Fromer et al, Nature, 2014	affacted	12	88508231	G	C	CEP290	p.673S>C	missense	nonsynonymous SNV	CEP290	NM_025114:c.C2018G:p.S673C	0.03	0.07	0.969	D
Fromer et al, Nature, 2014	affacted	12	99008054	C	T	IKBIP	p.121R>H,.	missense	nonsynonymous SNV	IKBIP	NM_201612:c.G362A:p.R121H	0.38	0.56	0	B
Fromer et al, Nature, 2014	affacted	12	102512191	T	C	NUP37	p.36I>V	missense	nonsynonymous SNV	NUP37	NM_024057:c.A106G:p.I36V	0.25	0.34	0	B
Fromer et al, Nature, 2014	affacted	12	105424168	T	C	ALDH1L2	p.817D>G,.	missense	nonsynonymous SNV	ALDH1L2	NM_001034173:c.A2450G:p.D817G	0	0	0.995	D
Fromer et al, Nature, 2014	affacted	12	106708195	T	C	TCP11L2	p.73S>P	missense	nonsynonymous SNV	TCP11L2	NM_152772:c.T217C:p.S73P	0.01	0.19	0.755	P
Fromer et al, Nature, 2014	affacted	12	106708199	A	C	TCP11L2	p.74N>T	missense	nonsynonymous SNV	TCP11L2	NM_152772:c.A221C:p.N74T	0.01	0	0.997	D
Fromer et al, Nature, 2014	affacted	12	121756326	T	C	ANAPC5	p.463K>E,p.575K>E	missense	nonsynonymous SNV	ANAPC5	NM_001137559:c.A1387G:p.K463E	0.02	0.11	0.191	B
Fromer et al, Nature, 2014	affacted	13	20356705	T	C	PSPC1	p.65I>V,.,.	missense	nonsynonymous SNV	PSPC1	NM_001042414:c.A193G:p.I65V	0.28	0.62	0.001	B
Fromer et al, Nature, 2014	affacted	13	33684161	C	T	STARD13	p.931V>I,p.848V>I,p.966V>I,p.958V>I	missense	nonsynonymous SNV	STARD13	NM_052851:c.G2542A:p.V848I	0.32	0.45	0.681	P
Fromer et al, Nature, 2014	affacted	13	35683436	G	A	NBEA	p.564V>I	missense	nonsynonymous SNV	NBEA	NM_015678:c.G1690A:p.V564I	0.14	0.2	0.118	B
Fromer et al, Nature, 2014	affacted	13	47409765	A	C	HTR2A	p.208M>R,p.124M>R	missense	nonsynonymous SNV	HTR2A	NM_001165947:c.T371G:p.M124R	0	0	0.992	D
Fromer et al, Nature, 2014	affacted	13	51961614	T	G	INTS6	p.255I>L,p.268I>L	missense	nonsynonymous SNV	INTS6	NM_012141:c.A802C:p.I268L	0	0.14	0.97	D
Fromer et al, Nature, 2014	affacted	13	101733972	G	A	NALCN	p.1264S>L	missense	nonsynonymous SNV	NALCN	NM_052867:c.C3791T:p.S1264L	0	0.04	0.98	D
Fromer et al, Nature, 2014	affacted	14	24709311	A	C	TINF2	p.394L>V,.	missense	nonsynonymous SNV	TINF2	NM_001099274:c.T1180G:p.L394V	0	0	1	D
Fromer et al, Nature, 2014	affacted	14	24884073	C	T	NYNRIN	p.1040R>W	missense	nonsynonymous SNV	NYNRIN	NM_025081:c.C3118T:p.R1040W	0	0	0.988	D
Fromer et al, Nature, 2014	affacted	14	45369912	T	G	C14orf28	p.92F>V	missense	nonsynonymous SNV	C14orf28	NM_001017923:c.T274G:p.F92V	0	0	0.989	D
Fromer et al, Nature, 2014	affacted	14	64735576	G	A	ESR2	p.197R>W,p.197R>W,p.197R>W,p.197R>W,p.197R>W,p.197R>W,.,.,.	missense	nonsynonymous SNV	ESR2	NM_001214902:c.C589T:p.R197W	0	0	1	D
Fromer et al, Nature, 2014	affacted	14	68038547	T	C	PLEKHH1	p.505F>L	missense	nonsynonymous SNV	PLEKHH1	NM_020715:c.T1513C:p.F505L	0.38	0.68	0.99	D
Fromer et al, Nature, 2014	affacted	14	69352217	T	C	ACTN1	p.437H>R,p.437H>R,p.437H>R	missense	nonsynonymous SNV	ACTN1	NM_001102:c.A1310G:p.H437R	0	0	1	D
Fromer et al, Nature, 2014	affacted	14	95590783	T	C	DICER1	p.376K>E,p.376K>E,p.376K>E,p.376K>E	missense	nonsynonymous SNV	DICER1	NM_001195573:c.A1126G:p.K376E	0	0.06	0.822	P
Fromer et al, Nature, 2014	affacted	14	100820162	G	A	WARS	p.196T>M,p.196T>M,p.155T>M,p.155T>M	missense	nonsynonymous SNV	WARS	NM_213645:c.C464T:p.T155M	0	0	1	D
Fromer et al, Nature, 2014	affacted	14	105239278	C	T	AKT1	p.370R>H,p.370R>H,p.370R>H	missense	nonsynonymous SNV	AKT1	NM_001014431:c.G1109A:p.R370H	0.11	0.12	0.975	D
Fromer et al, Nature, 2014	affacted	15	31327796	T	A	TRPM1	p.902I>F,p.885I>F,p.863I>F	missense	nonsynonymous SNV	TRPM1	NM_001252020:c.A2704T:p.I902F	0.02	0	0.063	B
Fromer et al, Nature, 2014	affacted	15	33999249	G	A	RYR3	p.2205V>M,p.2205V>M	missense	nonsynonymous SNV	RYR3	NM_001036:c.G6613A:p.V2205M	0	0	0.999	D
Fromer et al, Nature, 2014	affacted	15	34151822	T	C	RYR3	p.4730I>T,p.4725I>T	missense	nonsynonymous SNV	RYR3	NM_001243996:c.T14174C:p.I4725T	0	0	1	D
Fromer et al, Nature, 2014	affacted	15	41228914	G	A	DLL4	p.577D>N	missense	nonsynonymous SNV	DLL4	NM_019074:c.G1729A:p.D577N	0.01	0.53	0.998	D
Fromer et al, Nature, 2014	affacted	15	41377610	C	T	INO80	p.277R>H	missense	nonsynonymous SNV	INO80	NM_017553:c.G830A:p.R277H	0.01	0.17	1	D
Fromer et al, Nature, 2014	affacted	15	42148742	T	C	SPTBN5	p.2920T>A	missense	nonsynonymous SNV	SPTBN5	NM_016642:c.A8758G:p.T2920A	0.4	0.64	0.333	B
Fromer et al, Nature, 2014	affacted	15	45413408	T	A	DUOXA1	p.73S>C,.,p.73S>C,.,.,p.73S>C	missense	nonsynonymous SNV	DUOXA1	NM_144565:c.A217T:p.S73C	0.01	0.14	1	D
Fromer et al, Nature, 2014	affacted	15	52416801	T	C	GNB5	p.307I>V,p.349I>V	missense	nonsynonymous SNV	GNB5	NM_006578:c.A919G:p.I307V	0.31	0.65	0.086	B
Fromer et al, Nature, 2014	affacted	15	65459114	C	T	CLPX	p.123R>H	missense	nonsynonymous SNV	CLPX	NM_006660:c.G368A:p.R123H	0.01	0	0.982	D
Fromer et al, Nature, 2014	affacted	15	70957083	G	A	UACA	p.1331T>I,p.1344T>I	missense	nonsynonymous SNV	UACA	NM_001008224:c.C3992T:p.T1331I	0.01	0.06	0.253	B
Fromer et al, Nature, 2014	affacted	15	101718038	T	C	CHSY1	p.655Y>C	missense	nonsynonymous SNV	CHSY1	NM_014918:c.A1964G:p.Y655C	0	0	1	D
Fromer et al, Nature, 2014	affacted	16	113739	C	T	RHBDF1	p.103R>H	missense	nonsynonymous SNV	RHBDF1	NM_022450:c.G308A:p.R103H	0	0.12	1	D
Fromer et al, Nature, 2014	affacted	16	135513	C	T	MPG	p.207R>C,p.195R>C,p.212R>C	missense	nonsynonymous SNV	MPG	NM_001015052:c.C619T:p.R207C	0.03	0.01	0.998	D
Fromer et al, Nature, 2014	affacted	16	597229	A	G	SOLH	p.131K>E	missense	nonsynonymous SNV	CAPN15	NM_005632:c.A391G:p.K131E	1	1	0	B
Fromer et al, Nature, 2014	affacted	16	2287532	C	T	DNASE1L2	p.158P>L	missense	nonsynonymous SNV	DNASE1L2	NM_001374:c.C473T:p.P158L	0.37	0.32	0.007	B
Fromer et al, Nature, 2014	affacted	16	4563705	A	G	C16orf5	p.78M>T,p.78M>T,.,p.78M>T	missense	nonsynonymous SNV	CDIP1	NM_001199054:c.T233C:p.M78T	0.29	0.61	0.008	B
Fromer et al, Nature, 2014	affacted	16	9857517	A	G	GRIN2A	p.1295I>T,p.1295I>T,.	missense	nonsynonymous SNV	GRIN2A	NM_001134407:c.T3884C:p.I1295T	0.01	.	0.99	D
Fromer et al, Nature, 2014	affacted	16	11066893	G	A	CLEC16A	p.233D>N,p.235D>N	missense	nonsynonymous SNV	CLEC16A	NM_001243403:c.G697A:p.D233N	0	0.16	1	D
Fromer et al, Nature, 2014	affacted	16	15829341	C	T	MYH11	p.1137E>K,p.1137E>K,p.1130E>K,p.1130E>K	missense	nonsynonymous SNV	MYH11	NM_002474:c.G3388A:p.E1130K	0	0	1	D
Fromer et al, Nature, 2014	affacted	16	22269932	G	A	EEF2K	p.383E>K	missense	nonsynonymous SNV	EEF2K	NM_013302:c.G1147A:p.E383K	0.17	0.28	0.389	B
Fromer et al, Nature, 2014	affacted	16	23430055	C	T	COG7	p.368S>N	missense	nonsynonymous SNV	COG7	NM_153603:c.G1103A:p.S368N	0.47	0.44	0	B
Fromer et al, Nature, 2014	affacted	16	29979496	C	T	TMEM219	p.169T>I,p.169T>I	missense	nonsynonymous SNV	TMEM219	NM_001083613:c.C506T:p.T169I	0.12	0.08	0.002	B
Fromer et al, Nature, 2014	affacted	16	30370664	C	T	TBC1D10B	p.491G>R	missense	nonsynonymous SNV	TBC1D10B	NM_015527:c.G1471A:p.G491R	0	0.01	1	D
Fromer et al, Nature, 2014	affacted	16	30958132	G	A	FBXL19	p.590R>H,p.547R>H,.	missense	nonsynonymous SNV	FBXL19	NM_001099784:c.G1769A:p.R590H	0	0.04	1	D
Fromer et al, Nature, 2014	affacted	16	31213117	A	C	PYCARD	p.126V>G,p.107V>G	missense	nonsynonymous SNV	PYCARD	NM_145182:c.T320G:p.V107G	0	0	1	D
Fromer et al, Nature, 2014	affacted	16	53528433	A	G	AKTIP	.,p.167W>R,.,p.167W>R	missense	nonsynonymous SNV	AKTIP	NM_001012398:c.T499C:p.W167R	0	0	1	D
Fromer et al, Nature, 2014	affacted	16	57054730	C	T	NLRC5	p.36L>F	missense	nonsynonymous SNV	NLRC5	NM_032206:c.C106T:p.L36F	0	0	1	D
Fromer et al, Nature, 2014	affacted	16	57074615	G	A	NLRC5	p.975S>N	missense	nonsynonymous SNV	NLRC5	NM_032206:c.G2924A:p.S975N	0.26	0.37	0.799	P
Fromer et al, Nature, 2014	affacted	16	66426075	A	C	CDH5	p.336I>L	missense	nonsynonymous SNV	CDH5	NM_001795:c.A1006C:p.I336L	0.07	0.02	0.001	B
Fromer et al, Nature, 2014	affacted	16	67043035	G	T	CES4A	p.461R>M,.,.	missense	nonsynonymous SNV	CES4A	NM_001190201:c.G1382T:p.R461M	0.05	0.07	0.048	B
Fromer et al, Nature, 2014	affacted	16	68026532	C	T	DPEP2	p.91D>N	missense	nonsynonymous SNV	DPEP2	NM_022355:c.G271A:p.D91N	0.01	0.03	0.99	D
Fromer et al, Nature, 2014	affacted	16	68330536	G	A	SLC7A6	p.426V>M,p.426V>M	missense	nonsynonymous SNV	SLC7A6	NM_003983:c.G1276A:p.V426M	0.09	0.05	0.771	P
Fromer et al, Nature, 2014	affacted	16	72162581	T	C	PMFBP1	p.543Q>R,p.688Q>R	missense	nonsynonymous SNV	PMFBP1	NM_031293:c.A2063G:p.Q688R	0.7	0.49	0.386	B
Fromer et al, Nature, 2014	affacted	16	78064707	G	A	CLEC3A	p.136R>K,p.197R>K	missense	nonsynonymous SNV	CLEC3A	NM_001244755:c.G407A:p.R136K	1	0.73	0	B
Fromer et al, Nature, 2014	affacted	16	84213434	A	T	TAF1C	p.549L>M,p.243L>M,p.243L>M,p.166L>M,p.98L>M,p.575L>M,p.481L>M	missense	nonsynonymous SNV	TAF1C	NM_001243158:c.T727A:p.L243M	0.25	0.29	0.972	D
Fromer et al, Nature, 2014	affacted	16	85840439	G	A	COX4I1	p.157A>T	missense	nonsynonymous SNV	COX4I1	NM_001861:c.G469A:p.A157T	0.07	0.26	0.02	B
Fromer et al, Nature, 2014	affacted	16	87365049	T	G	FBXO31	p.489I>L,.	missense	nonsynonymous SNV	FBXO31	NM_024735:c.A1465C:p.I489L	0.03	0.03	0.002	B
Fromer et al, Nature, 2014	affacted	17	2281220	C	T	SGSM2	p.913R>C,p.958R>C	missense	nonsynonymous SNV	SGSM2	NM_001098509:c.C2737T:p.R913C	0	0	1	D
Fromer et al, Nature, 2014	affacted	17	4542904	A	G	ALOX15	p.53V>A	missense	nonsynonymous SNV	ALOX15	NM_001140:c.T158C:p.V53A		0.08	0.025	B
Fromer et al, Nature, 2014	affacted	17	5418224	G	T	NLRP1	.,p.1380S>R,p.1424S>R,p.1394S>R,p.1350S>R	missense	nonsynonymous SNV	NLRP1	NM_033007:c.C4050A:p.S1350R	0.03	0.02	0.997	D
Fromer et al, Nature, 2014	affacted	17	6683713	G	A	FBXO39	p.176V>M	missense	nonsynonymous SNV	FBXO39	NM_153230:c.G526A:p.V176M	0.12	0.19	0.902	P
Fromer et al, Nature, 2014	affacted	17	8222069	C	T	ARHGEF15	.,p.625A>V,.,p.625A>V	missense	nonsynonymous SNV	ARHGEF15	NM_025014:c.C1874T:p.A625V	0.06	0.75	0.787	P
Fromer et al, Nature, 2014	affacted	17	26097997	C	T	NOS2	p.584R>Q	missense	nonsynonymous SNV	NOS2	NM_000625:c.G1751A:p.R584Q	0.49	0.48	0.003	B
Fromer et al, Nature, 2014	affacted	17	26667422	G	A	TNFAIP1	p.98R>Q	missense	nonsynonymous SNV	TNFAIP1	NM_021137:c.G293A:p.R98Q	0.44	0.57	0.334	B
Fromer et al, Nature, 2014	affacted	17	27425968	C	T	MYO18A	p.1219R>H,p.1219R>H	missense	nonsynonymous SNV	MYO18A	NM_078471:c.G3656A:p.R1219H	0.01	0.42	1	D
Fromer et al, Nature, 2014	affacted	17	27902699	C	T	GIT1	p.601S>N,p.592S>N	missense	nonsynonymous SNV	GIT1	NM_014030:c.G1775A:p.S592N	0.01	0.16	0.968	D
Fromer et al, Nature, 2014	affacted	17	27963690	C	T	SSH2	p.493E>K	missense	nonsynonymous SNV	SSH2	NM_033389:c.G1477A:p.E493K	0	0.06	0.997	D
Fromer et al, Nature, 2014	affacted	17	36707617	C	A	SRCIN1	p.912E>D	missense	nonsynonymous SNV	SRCIN1	NM_025248:c.G2736T:p.E912D	0	0.01	1	D
Fromer et al, Nature, 2014	affacted	17	37381749	C	T	STAC2	p.3E>K	missense	nonsynonymous SNV	STAC2	NM_198993:c.G7A:p.E3K	0	0	0.998	D
Fromer et al, Nature, 2014	affacted	17	37883770	G	A	ERBB2	p.1098V>I,p.1128V>I	missense	nonsynonymous SNV	ERBB2	NM_004448:c.G3382A:p.V1128I	0.1	0.14	0.013	B
Fromer et al, Nature, 2014	affacted	17	38907422	C	T	KRT25	p.276E>K	missense	nonsynonymous SNV	KRT25	NM_181534:c.G826A:p.E276K		0.31	0.577	P
Fromer et al, Nature, 2014	affacted	17	39036479	G	A	KRT20	p.222T>I	missense	nonsynonymous SNV	KRT20	NM_019010:c.C665T:p.T222I	0.04	0.01	0.984	D
Fromer et al, Nature, 2014	affacted	17	39673416	A	T	KRT15	.,p.167I>N	missense	nonsynonymous SNV	KRT15	NM_002275:c.T500A:p.I167N	0.01	0.01	0.985	D
Fromer et al, Nature, 2014	affacted	17	42942362	C	G	EFTUD2	p.372E>D,p.407E>D,p.397E>D,p.407E>D	missense	nonsynonymous SNV	EFTUD2	NM_001142605:c.G1116C:p.E372D	0.24	0.48	0.055	B
Fromer et al, Nature, 2014	affacted	17	49048133	C	T	SPAG9	p.1252S>N,p.1262S>N,p.1118S>N,p.1248S>N	missense	nonsynonymous SNV	SPAG9	NM_001251971:c.G3353A:p.S1118N	0.24	0.39	0	B
Fromer et al, Nature, 2014	affacted	17	50149689	G	T	CA10	p.42S>R,p.42S>R,p.42S>R	missense	nonsynonymous SNV	CA10	NM_020178:c.C126A:p.S42R	0.01	.	0.92	P
Fromer et al, Nature, 2014	affacted	17	56383196	G	C	BZRAP1	.,p.1743P>R,.,p.1752P>R,.,p.1692P>R	missense	nonsynonymous SNV	BZRAP1	NM_024418:c.C5075G:p.P1692R	0	0.44	0.355	B
Fromer et al, Nature, 2014	affacted	17	60742217	A	C	MRC2	p.143K>Q	missense	nonsynonymous SNV	MRC2	NM_006039:c.A427C:p.K143Q		0.5	0.296	B
Fromer et al, Nature, 2014	affacted	17	61457099	C	T	TANC2	p.794A>V	missense	nonsynonymous SNV	TANC2	NM_025185:c.C2381T:p.A794V	0	0.08	1	D
Fromer et al, Nature, 2014	affacted	17	61615590	G	T	KCNH6	p.556A>S,p.503A>S	missense	nonsynonymous SNV	KCNH6	NM_030779:c.G1666T:p.A556S	0.05	0.04	0.823	P
Fromer et al, Nature, 2014	affacted	17	61833664	A	G	CCDC47	p.295L>P	missense	nonsynonymous SNV	CCDC47	NM_020198:c.T884C:p.L295P	0.01	0	0.999	D
Fromer et al, Nature, 2014	affacted	17	72758193	A	G	SLC9A3R1	p.162S>G	missense	nonsynonymous SNV	SLC9A3R1	NM_004252:c.A484G:p.S162G	0.05	0.29	0	B
Fromer et al, Nature, 2014	affacted	17	73559230	C	T	LLGL2	p.222R>C,p.222R>C,p.222R>C	missense	nonsynonymous SNV	LLGL2	NM_001015002:c.C664T:p.R222C	0.1	0.18	0.143	B
Fromer et al, Nature, 2014	affacted	17	76083048	C	G	TNRC6C	p.1223L>V,p.1226L>V	missense	nonsynonymous SNV	TNRC6C	NM_001142640:c.C3667G:p.L1223V	0.27	0.49	0.999	D
Fromer et al, Nature, 2014	affacted	17	77769275	G	A	CBX8	p.110S>L	missense	nonsynonymous SNV	CBX8	NM_020649:c.C329T:p.S110L	0.04	0.22	0.981	D
Fromer et al, Nature, 2014	affacted	17	79080665	C	G	BAIAP2	p.486F>L,p.486F>L,p.486F>L,p.486F>L	missense	nonsynonymous SNV	BAIAP2	NM_001144888:c.C1458G:p.F486L	0.17	0.79	0.003	B
Fromer et al, Nature, 2014	affacted	17	79899010	A	G	MYADML2	p.203L>P	missense	nonsynonymous SNV	MYADML2	NM_001145113:c.T608C:p.L203P	0	0	0.99	D
Fromer et al, Nature, 2014	affacted	17	80676833	A	G	FN3KRP	p.65T>A,.	missense	nonsynonymous SNV	FN3KRP	NM_024619:c.A193G:p.T65A	0.01	0.32	0.998	D
Fromer et al, Nature, 2014	affacted	18	46474778	G	C	SMAD7	p.215P>A,.,p.215P>A	missense	nonsynonymous SNV	SMAD7	NM_001190821:c.C643G:p.P215A	0.29	0.2	0.23	B
Fromer et al, Nature, 2014	affacted	18	56651271	C	T	ZNF532	p.1160T>I	missense	nonsynonymous SNV	ZNF532	NM_018181:c.C3479T:p.T1160I	0.59	0.27	0.995	D
Fromer et al, Nature, 2014	affacted	19	2117265	G	C	AP3D1	p.605N>K,p.605N>K	missense	nonsynonymous SNV	AP3D1	NM_001077523:c.C1542G:p.N514K	0.01	0.1	1	D
Fromer et al, Nature, 2014	affacted	19	2934356	G	A	ZNF77	p.257R>W	missense	nonsynonymous SNV	ZNF77	NM_021217:c.C769T:p.R257W	0.01	0.05	1	D
Fromer et al, Nature, 2014	affacted	19	3600265	C	G	TBXA2R	p.123G>A,p.123G>A	missense	nonsynonymous SNV	TBXA2R	NM_001060:c.G368C:p.G123A	0	0.25	1	D
Fromer et al, Nature, 2014	affacted	19	5598846	C	A	SAFB2	p.580E>D	missense	nonsynonymous SNV	SAFB2	NM_014649:c.G1740T:p.E580D	0.56	0.5	0.999	D
Fromer et al, Nature, 2014	affacted	19	6904119	A	T	EMR1	p.240Y>F,p.292Y>F,p.151Y>F,.,p.292Y>F	missense	nonsynonymous SNV	EMR1	NM_001256254:c.A452T:p.Y151F	0	0.21	1	D
Fromer et al, Nature, 2014	affacted	19	7914023	G	A	EVI5L	p.182V>I,p.182V>I	missense	nonsynonymous SNV	EVI5L	NM_001159944:c.G544A:p.V182I	0.11	0.18	0.999	D
Fromer et al, Nature, 2014	affacted	19	8657685	C	T	ADAMTS10	p.517E>K	missense	nonsynonymous SNV	ADAMTS10	NM_030957:c.G1549A:p.E517K	0.01	0	1	D
Fromer et al, Nature, 2014	affacted	19	9641743	C	T	ZNF426	.,p.109G>E	missense	nonsynonymous SNV	ZNF426	NM_024106:c.G326A:p.G109E	1	1	0.001	B
Fromer et al, Nature, 2014	affacted	19	13035281	C	G	FARSA	p.419V>L	missense	nonsynonymous SNV	FARSA	NM_004461:c.G1255C:p.V419L	0.01	0	0.842	P
Fromer et al, Nature, 2014	affacted	19	13264208	C	G	IER2	p.70R>G	missense	nonsynonymous SNV	IER2	NM_004907:c.C208G:p.R70G	0.35	0.42	0.546	P
Fromer et al, Nature, 2014	affacted	19	15230063	C	T	ILVBL	p.322R>Q	missense	nonsynonymous SNV	ILVBL	NM_006844:c.G965A:p.R322Q	0	0.17	1	D
Fromer et al, Nature, 2014	affacted	19	15536517	G	A	WIZ	p.382R>C	missense	nonsynonymous SNV	WIZ	NM_021241:c.C1144T:p.R382C	0	0.01	1	D
Fromer et al, Nature, 2014	affacted	19	17160712	G	C	HAUS8	p.401L>V,p.402L>V	missense	nonsynonymous SNV	HAUS8	NM_001011699:c.C1201G:p.L401V	1	1	0	B
Fromer et al, Nature, 2014	affacted	19	17738735	C	T	UNC13A	p.1256M>I	missense	nonsynonymous SNV	UNC13A	NM_001080421:c.G3768A:p.M1256I	0.08	0.08	0.052	B
Fromer et al, Nature, 2014	affacted	19	18672883	C	T	KXD1	p.6S>L,p.6S>L,p.6S>L	missense	nonsynonymous SNV	KXD1	NM_001171949:c.C17T:p.S6L	0.01	0	0.84	P
Fromer et al, Nature, 2014	affacted	19	30935608	G	T	ZNF536	p.380R>L	missense	nonsynonymous SNV	ZNF536	NM_014717:c.G1139T:p.R380L	0	0.01	1	D
Fromer et al, Nature, 2014	affacted	19	39882166	C	T	MED29	p.56P>L	missense	nonsynonymous SNV	MED29	NM_017592:c.C167T:p.P56L	0.02	0.18	0.919	P
Fromer et al, Nature, 2014	affacted	19	41096218	C	G	SHKBP1	p.553S>C	missense	nonsynonymous SNV	SHKBP1	NM_138392:c.C1658G:p.S553C	0	0	1	D
Fromer et al, Nature, 2014	affacted	19	41758804	T	G	AXL	p.611L>V,p.620L>V	missense	nonsynonymous SNV	AXL	NM_001699:c.T1831G:p.L611V	0	0	0.86	P
Fromer et al, Nature, 2014	affacted	19	42752804	C	T	ERF	p.487R>H	missense	nonsynonymous SNV	ERF	NM_006494:c.G1460A:p.R487H	0	0.01	0.999	D
Fromer et al, Nature, 2014	affacted	19	42791987	A	G	CIC	p.264H>R	missense	nonsynonymous SNV	CIC	NM_015125:c.A791G:p.H264R		0	0.998	D
Fromer et al, Nature, 2014	affacted	19	49971767	A	G	ALDH16A1	p.639T>A,p.690T>A	missense	nonsynonymous SNV	ALDH16A1	NM_001145396:c.A1915G:p.T639A	0.69	0.35	0.001	B
Fromer et al, Nature, 2014	affacted	19	50266500	G	A	TSKS	p.2A>V	missense	nonsynonymous SNV	TSKS	NM_021733:c.C5T:p.A2V	0	0.01	1	D
Fromer et al, Nature, 2014	affacted	19	54660649	C	T	LENG1	p.143G>S	missense	nonsynonymous SNV	LENG1	NM_024316:c.G427A:p.G143S	0.74	0.75	0.392	B
Fromer et al, Nature, 2014	affacted	19	55798375	G	A	BRSK1	.,p.46G>E	missense	nonsynonymous SNV	BRSK1	NM_032430:c.G137A:p.G46E	0	.	1	D
Fromer et al, Nature, 2014	affacted	19	58198596	A	G	ZNF551	p.290H>R,p.318H>R,.	missense	nonsynonymous SNV	ZNF551	NM_138347:c.A905G:p.H302R	0.5	.	0.055	B
Fromer et al, Nature, 2014	affacted	19	59028236	C	T	ZBTB45	p.269G>R	missense	nonsynonymous SNV	ZBTB45	NM_032792:c.G805A:p.G269R	0	0.04	0.999	D
Fromer et al, Nature, 2014	affacted	19	59063665	C	T	CHMP2A	p.103M>I,p.103M>I	missense	nonsynonymous SNV	CHMP2A	NM_014453:c.G309A:p.M103I	0	0.03	0.986	D
Fromer et al, Nature, 2014	affacted	20	18296642	G	A	ZNF133	p.382A>T,p.382A>T	missense	nonsynonymous SNV	ZNF133	NM_001083330:c.G1144A:p.A382T	0.09	0.56	0.997	D
Fromer et al, Nature, 2014	affacted	20	25290190	G	A	ABHD12	p.214T>M,p.214T>M	missense	nonsynonymous SNV	ABHD12	NM_001042472:c.C641T:p.T214M	0.03	0.09	0.992	D
Fromer et al, Nature, 2014	affacted	20	30450489	G	T	DUSP15	p.4T>K,p.107T>K,p.4T>K	missense	nonsynonymous SNV	DUSP15	NM_001012644:c.C11A:p.T4K	0	0.3	1	D
Fromer et al, Nature, 2014	affacted	20	31024315	C	A	ASXL1	p.1267T>N	missense	nonsynonymous SNV	ASXL1	NM_015338:c.C3800A:p.T1267N	0.42	0.46	0.121	B
Fromer et al, Nature, 2014	affacted	20	33874982	G	C	FAM83C	p.534L>V	missense	nonsynonymous SNV	FAM83C	NM_178468:c.C1600G:p.L534V	0	0.08	0.002	B
Fromer et al, Nature, 2014	affacted	20	34797641	G	A	EPB41L1	p.634E>K,.,p.560E>K,p.634E>K,p.560E>K	missense	nonsynonymous SNV	EPB41L1	NM_001258331:c.G1678A:p.E560K	0	0.47	1	D
Fromer et al, Nature, 2014	affacted	20	36760851	G	A	TGM2	p.556T>M	missense	nonsynonymous SNV	TGM2	NM_004613:c.C1667T:p.T556M	0	0.08	1	D
Fromer et al, Nature, 2014	affacted	20	46300969	C	T	SULF2	p.517G>R,p.517G>R,p.517G>R	missense	nonsynonymous SNV	SULF2	NM_001161841:c.G1549A:p.G517R	0.5	0.52	0.009	B
Fromer et al, Nature, 2014	affacted	20	49551767	T	C	DPM1	p.229I>V	missense	nonsynonymous SNV	DPM1	NM_003859:c.A685G:p.I229V	0	.	0.999	D
Fromer et al, Nature, 2014	affacted	20	51872915	G	A	TSHZ2	p.970R>Q,p.973R>Q	missense	nonsynonymous SNV	TSHZ2	NM_001193421:c.G2909A:p.R970Q	0.41	0.42	0.993	D
Fromer et al, Nature, 2014	affacted	20	57611545	A	G	SLMO2	p.119I>T,p.149I>T,.,.	missense	nonsynonymous SNV	SLMO2	NM_001256403:c.T356C:p.I119T	0	0	0.967	D
Fromer et al, Nature, 2014	affacted	20	58645950	G	A	C20orf197	p.123R>H	missense	nonsynonymous SNV	C20orf197	NM_173644:c.G368A:p.R123H		1	0	B
Fromer et al, Nature, 2014	affacted	20	60776024	C	T	GTPBP5	p.371S>L	missense	nonsynonymous SNV	MTG2	NM_015666:c.C1112T:p.S371L	0	0	1	D
Fromer et al, Nature, 2014	affacted	21	28214245	G	A	ADAMTS1	p.381P>L	missense	nonsynonymous SNV	ADAMTS1	NM_006988:c.C1142T:p.P381L	0.03	0.01	0.967	D
Fromer et al, Nature, 2014	affacted	21	33688800	C	T	URB1	p.2204S>N	missense	nonsynonymous SNV	URB1	NM_014825:c.G6611A:p.S2204N	1	1	0	B
Fromer et al, Nature, 2014	affacted	21	34625012	A	C	IFNAR2	p.196I>L,p.196I>L,p.196I>L	missense	nonsynonymous SNV	IFNAR2	NM_000874:c.A586C:p.I196L	0.02	0.01	0.001	B
Fromer et al, Nature, 2014	affacted	21	34925493	G	C	SON	p.1319G>A,p.1319G>A	missense	nonsynonymous SNV	SON	NM_032195:c.G3956C:p.G1319A	0.04	0.3	0.404	B
Fromer et al, Nature, 2014	affacted	21	45924693	C	T	TSPEAR	p.541R>H,p.609R>H	missense	nonsynonymous SNV	TSPEAR	NM_144991:c.G1826A:p.R609H	0.34	0.24	0.893	P
Fromer et al, Nature, 2014	affacted	21	47541029	G	A	COL6A2	p.484G>R,p.484G>R,p.484G>R	missense	nonsynonymous SNV	COL6A2	NM_001849:c.G1450A:p.G484R	0	0	1	D
Fromer et al, Nature, 2014	affacted	21	47831550	C	G	PCNT	p.1855R>G	missense	nonsynonymous SNV	PCNT	NM_006031:c.C5563G:p.R1855G	0.03	0.17	0.979	D
Fromer et al, Nature, 2014	affacted	22	17072668	G	C	CCT8L2	p.258T>R	missense	nonsynonymous SNV	CCT8L2	NM_014406:c.C773G:p.T258R	0.01	0.28	0.596	P
Fromer et al, Nature, 2014	affacted	22	24479335	C	T	CABIN1	p.968A>V,p.918A>V,p.968A>V	missense	nonsynonymous SNV	CABIN1	NM_001201429:c.C2753T:p.A918V	0.62	0.57	0.001	B
Fromer et al, Nature, 2014	affacted	22	26291182	C	T	MYO18B	p.1535R>C	missense	nonsynonymous SNV	MYO18B	NM_032608:c.C4603T:p.R1535C	0	0	1	D
Fromer et al, Nature, 2014	affacted	22	31844182	G	T	EIF4ENIF1	p.602P>Q,p.427P>Q,p.602P>Q	missense	nonsynonymous SNV	EIF4ENIF1	NM_001164502:c.C1280A:p.P427Q	0.33	0.86	1	D
Fromer et al, Nature, 2014	affacted	22	36122732	G	A	APOL5	p.206G>E	missense	nonsynonymous SNV	APOL5	NM_030642:c.G617A:p.G206E	1	1	0.664	P
Fromer et al, Nature, 2014	affacted	22	36689894	C	T	MYH9	p.1285V>M	missense	nonsynonymous SNV	MYH9	NM_002473:c.G3853A:p.V1285M	0.03	0.04	0.782	P
Fromer et al, Nature, 2014	affacted	22	41546041	C	G	EP300	p.886P>A	missense	nonsynonymous SNV	EP300	NM_001429:c.C2656G:p.P886A	0.09	0.18	0.002	B
Fromer et al, Nature, 2014	affacted	22	47106986	T	C	CERK	.,p.189D>G	missense	nonsynonymous SNV	CERK	NM_022766:c.A566G:p.D189G	0	0.02	0.986	D
Fromer et al, Nature, 2014	affacted	X	2867552	A	T	ARSE	p.216L>H	missense	nonsynonymous SNV	ARSE	NM_000047:c.T647A:p.L216H	0.26	0.2	0.196	B
Fromer et al, Nature, 2014	affacted	X	12904513	C	T	TLR7	p.296R>C	missense	nonsynonymous SNV	TLR7	NM_016562:c.C886T:p.R296C	0	0.01	1	D
Fromer et al, Nature, 2014	affacted	X	32716053	G	C	DMD	p.290S>R,p.298S>R,p.175S>R,p.294S>R,p.175S>R	missense	nonsynonymous SNV	DMD	NM_004007:c.C525G:p.S175R	0	0.06	0.999	D
Fromer et al, Nature, 2014	affacted	X	53113785	G	A	TSPYL2	p.289R>H	missense	nonsynonymous SNV	TSPYL2	NM_022117:c.G866A:p.R289H	0.17	0.16	1	D
Fromer et al, Nature, 2014	affacted	X	53561599	G	A	HUWE1	p.4237R>C	missense	nonsynonymous SNV	HUWE1	NM_031407:c.C12709T:p.R4237C	0	0.01	1	D
Fromer et al, Nature, 2014	affacted	X	53655840	G	C	HUWE1	p.326A>G	missense	nonsynonymous SNV	HUWE1	NM_031407:c.C977G:p.A326G	0	0	0.999	D
Fromer et al, Nature, 2014	affacted	X	77150849	A	T	MAGT1	p.52I>N	missense	nonsynonymous SNV	MAGT1	NM_032121:c.T155A:p.I52N	0.02	0.07	0.305	B
Fromer et al, Nature, 2014	affacted	X	102337238	A	G	NXF3	p.279C>R	missense	nonsynonymous SNV	NXF3	NM_022052:c.T835C:p.C279R	0.02	0.35	0.039	B
Fromer et al, Nature, 2014	affacted	X	108904872	G	A	ACSL4	.,p.529R>C,.,p.570R>C	missense	nonsynonymous SNV	ACSL4	NM_004458:c.C1585T:p.R529C	0	0	1	D
Fromer et al, Nature, 2014	affacted	X	135581821	G	A	HTATSF1	p.84S>N,p.84S>N	missense	nonsynonymous SNV	HTATSF1	NM_014500:c.G251A:p.S84N	0.16	0.15	0.011	B
Fromer et al, Nature, 2014	affacted	1	24795646	C	T	NIPAL3	p.398R>*	nonsense	stopgain SNV	NIPAL3	NM_020448:c.C1192T:p.R398X	1	1	.	.
Fromer et al, Nature, 2014	affacted	1	42047669	G	A	HIVEP3	p.934Q>*,p.934Q>*	nonsense	stopgain SNV	HIVEP3	NM_001127714:c.C2800T:p.Q934X	0.01	0.04	.	.
Fromer et al, Nature, 2014	affacted	1	82433818	C	T	LPHN2	p.803R>*	nonsense	stopgain SNV	LPHN2	NM_012302:c.C2407T:p.R803X	0.19	0.18	.	.
Fromer et al, Nature, 2014	affacted	1	109607282	G	A	TAF13	p.80R>*	nonsense	stopgain SNV	TAF13	NM_005645:c.C238T:p.R80X	1	1	.	.
Fromer et al, Nature, 2014	affacted	2	73717739	C	T	ALMS1	p.2884R>*	nonsense	stopgain SNV	ALMS1	NM_015120:c.C8650T:p.R2884X	1	1	.	.
Fromer et al, Nature, 2014	affacted	2	152548856	A	T	NEB	p.639Y>*,p.639Y>*,p.639Y>*,p.639Y>*	nonsense	stopgain SNV	NEB	NM_001164507:c.T1917A:p.Y639X		1	.	.
Fromer et al, Nature, 2014	affacted	3	52448529	C	T	PHF7	p.38R>*,p.38R>*	nonsense	stopgain SNV	PHF7	NM_016483:c.C112T:p.R38X	1	0.88	.	.
Fromer et al, Nature, 2014	affacted	3	129695685	C	T	TRH	p.119R>*	nonsense	stopgain SNV	TRH	NM_007117:c.C355T:p.R119X	1	1	.	.
Fromer et al, Nature, 2014	affacted	3	142682039	C	T	PAQR9	p.47W>*	nonsense	stopgain SNV	PAQR9	NM_198504:c.G140A:p.W47X	0.17	0.32	.	.
Fromer et al, Nature, 2014	affacted	5	37064898	C	G	NIPBL	p.2773Y>*	nonsense	stopgain SNV	NIPBL	NM_133433:c.C8319G:p.Y2773X	1	1	.	.
Fromer et al, Nature, 2014	affacted	5	140346499	G	T	PCDHAC2	p.50E>*	nonsense	stopgain SNV	PCDHAC2	NM_018899:c.G148T:p.E50X	0	0	.	.
Fromer et al, Nature, 2014	affacted	6	32372949	C	T	BTNL2	p.65W>*	nonsense	stopgain SNV	BTNL2	NM_019602:c.G194A:p.W65X	0	1	.	.
Fromer et al, Nature, 2014	affacted	6	96990826	A	T	UFL1	p.446K>*	nonsense	stopgain SNV	UFL1	NM_015323:c.A1336T:p.K446X	1	1	.	.
Fromer et al, Nature, 2014	affacted	7	5352158	C	T	TNRC18	p.2788W>*	nonsense	stopgain SNV	TNRC18	NM_001080495:c.G8364A:p.W2788X	0	0	.	.
Fromer et al, Nature, 2014	affacted	7	6452471	G	A	DAGLB	p.385R>*,p.514R>*	nonsense	stopgain SNV	DAGLB	NM_001142936:c.C1153T:p.R385X	1	0.21	.	.
Fromer et al, Nature, 2014	affacted	10	31815671	C	T	ZEB1	p.936R>*,p.932R>*,p.935R>*,p.885R>*,p.953R>*,p.952R>*	nonsense	stopgain SNV	ZEB1	NM_001174093:c.C2794T:p.R932X	1	1	.	.
Fromer et al, Nature, 2014	affacted	10	124593258	A	T	CUZD1	p.527Y>*,.,.	nonsense	stopgain SNV	CUZD1	NM_022034:c.T1581A:p.Y527X	0.48	0.12	.	.
Fromer et al, Nature, 2014	affacted	10	129909975	G	A	MKI67	p.372R>*,p.732R>*	nonsense	stopgain SNV	MKI67	NM_001145966:c.C1114T:p.R372X	1	1	.	.
Fromer et al, Nature, 2014	affacted	11	57466850	G	T	ZDHHC5	p.648E>*	nonsense	stopgain SNV	ZDHHC5	NM_015457:c.G1942T:p.E648X	0.53	0.8	.	.
Fromer et al, Nature, 2014	affacted	12	91365717	G	A	EPYC	p.188R>*	nonsense	stopgain SNV	EPYC	NM_004950:c.C562T:p.R188X	1	1	.	.
Fromer et al, Nature, 2014	affacted	13	20304417	G	A	PSPC1	p.374R>*,.,.	nonsense	stopgain SNV	PSPC1	NM_001042414:c.C1120T:p.R374X	1	1	.	.
Fromer et al, Nature, 2014	affacted	17	27899058	C	T	TP53I13	p.166R>*	nonsense	stopgain SNV	TP53I13	NM_138349:c.C496T:p.R166X		0.86	.	.
Fromer et al, Nature, 2014	affacted	19	38189180	C	A	ZNF607	p.617E>*,p.618E>*	nonsense	stopgain SNV	ZNF607	NM_001172677:c.G1849T:p.E617X	0.07	0.59	.	.
Fromer et al, Nature, 2014	affacted	20	17968834	A	T	C20orf72	p.253K>*	nonsense	stopgain SNV	MGME1	NM_052865:c.A757T:p.K253X	0	1	.	.
Fromer et al, Nature, 2014	affacted	21	35144424	C	T	ITSN1	p.368R>*,p.368R>*	nonsense	stopgain SNV	ITSN1	NM_001001132:c.C1102T:p.R368X	1	1	.	.
Fromer et al, Nature, 2014	affacted	22	28497254	C	A	TTC28	p.1108E>*	nonsense	stopgain SNV	TTC28	NM_001145418:c.G3322T:p.E1108X	0.03	0.17	.	.
Fromer et al, Nature, 2014	affacted	1	11090890	G	A	MASP2		silent	synonymous SNV	MASP2	NM_006610:c.C1137T:p.Y379Y
Fromer et al, Nature, 2014	affacted	1	15771114	T	C	CTRC		silent	synonymous SNV	CTRC	NM_007272:c.T507C:p.I169I
Fromer et al, Nature, 2014	affacted	1	27876044	G	A	AHDC1		silent	synonymous SNV	AHDC1	NM_001029882:c.C2583T:p.R861R
Fromer et al, Nature, 2014	affacted	1	32148577	G	A	COL16A1		silent	synonymous SNV	COL16A1	NM_001856:c.C2496T:p.T832T
Fromer et al, Nature, 2014	affacted	1	35908610	G	A	KIAA0319L		silent	synonymous SNV	KIAA0319L	NM_024874:c.C2676T:p.S892S
Fromer et al, Nature, 2014	affacted	1	42049410	T	C	HIVEP3		silent	synonymous SNV	HIVEP3	NM_001127714:c.A1059G:p.K353K
Fromer et al, Nature, 2014	affacted	1	78097966	T	G	ZZZ3		silent	synonymous SNV	ZZZ3	NM_015534:c.A1074C:p.L358L
Fromer et al, Nature, 2014	affacted	1	78430612	C	T	FUBP1		silent	synonymous SNV	FUBP1	NM_003902:c.G678A:p.P226P
Fromer et al, Nature, 2014	affacted	1	94057915	G	A	BCAR3		silent	synonymous SNV	BCAR3	NM_003567:c.C393T:p.P131P
Fromer et al, Nature, 2014	affacted	1	113209767	G	A	CAPZA1		silent	synonymous SNV	CAPZA1	NM_006135:c.G657A:p.S219S
Fromer et al, Nature, 2014	affacted	1	114967255	G	A	TRIM33		silent	synonymous SNV	TRIM33	NM_015906:c.C1818T:p.S606S
Fromer et al, Nature, 2014	affacted	1	118462828	G	A	GDAP2		silent	synonymous SNV	GDAP2	NM_001135589:c.C153T:p.D51D
Fromer et al, Nature, 2014	affacted	1	151755442	C	G	TDRKH		silent	synonymous SNV	TDRKH	NM_001083963:c.G57C:p.L19L
Fromer et al, Nature, 2014	affacted	1	155205048	G	A	GBA		silent	synonymous SNV	GBA	NM_001171811:c.C1182T:p.N394N
Fromer et al, Nature, 2014	affacted	1	156593804	G	A	HAPLN2		silent	synonymous SNV	HAPLN2	NM_021817:c.G291A:p.L97L
Fromer et al, Nature, 2014	affacted	1	156911204	G	A	ARHGEF11		silent	synonymous SNV	ARHGEF11	NM_014784:c.C3354T:p.D1118D
Fromer et al, Nature, 2014	affacted	1	179564848	C	G	TDRD5		silent	synonymous SNV	TDRD5	NM_001199085:c.C726G:p.P242P
Fromer et al, Nature, 2014	affacted	1	236212203	G	A	NID1		silent	synonymous SNV	NID1	NM_002508:c.C312T:p.V104V
Fromer et al, Nature, 2014	affacted	1	237919662	G	A	RYR2		silent	synonymous SNV	RYR2	NM_001035:c.G11220A:p.V3740V
Fromer et al, Nature, 2014	affacted	1	245772794	C	T	KIF26B		silent	synonymous SNV	KIF26B	NM_018012:c.C1878T:p.G626G
Fromer et al, Nature, 2014	affacted	2	36970391	C	T	VIT		silent	synonymous SNV	VIT	NM_001177969:c.C267T:p.A89A
Fromer et al, Nature, 2014	affacted	2	37292947	C	G	HEATR5B		silent	synonymous SNV	HEATR5B	NM_019024:c.G1284C:p.V428V
Fromer et al, Nature, 2014	affacted	2	84816001	T	C	DNAH6		silent	synonymous SNV	DNAH6	NM_001370:c.T2533C:p.L845L
Fromer et al, Nature, 2014	affacted	2	99163059	C	T	INPP4A		silent	synonymous SNV	INPP4A	NM_001134224:c.C1065T:p.Y355Y
Fromer et al, Nature, 2014	affacted	2	233406102	G	A	CHRNG		silent	synonymous SNV	CHRNG	NM_005199:c.G369A:p.E123E
Fromer et al, Nature, 2014	affacted	3	9786813	T	C	BRPF1		silent	synonymous SNV	BRPF1	NM_001003694:c.T3042C:p.S1014S
Fromer et al, Nature, 2014	affacted	3	10491069	G	A	ATP2B2		silent	synonymous SNV	ATP2B2	NM_001001331:c.C159T:p.T53T
Fromer et al, Nature, 2014	affacted	3	33093482	G	A	GLB1		silent	synonymous SNV	GLB1	NM_001135602:c.C414T:p.F138F
Fromer et al, Nature, 2014	affacted	3	36778993	G	A	DCLK3		silent	synonymous SNV	DCLK3	NM_033403:c.C1158T:p.I386I
Fromer et al, Nature, 2014	affacted	3	42907089	T	C	CCBP2		silent	synonymous SNV	ACKR2	NM_001296:c.T1095C:p.L365L
Fromer et al, Nature, 2014	affacted	3	57431959	G	A	DNAH12		silent	synonymous SNV	DNAH12	NM_178504:c.C3909T:p.C1303C
Fromer et al, Nature, 2014	affacted	3	108394663	G	C	DZIP3		silent	synonymous SNV	DZIP3	NM_014648:c.G2724C:p.A908A
Fromer et al, Nature, 2014	affacted	3	111342668	A	G	CD96		silent	synonymous SNV	CD96	NM_005816:c.A1248G:p.Q416Q
Fromer et al, Nature, 2014	affacted	3	125869273	C	T	ALDH1L1		silent	synonymous SNV	ALDH1L1	NM_012190:c.G960A:p.E320E
Fromer et al, Nature, 2014	affacted	3	129277385	C	T	PLXND1		silent	synonymous SNV	PLXND1	NM_015103:c.G5331A:p.K1777K
Fromer et al, Nature, 2014	affacted	3	151167001	T	A	IGSF10		silent	synonymous SNV	IGSF10	NM_178822:c.A768T:p.P256P
Fromer et al, Nature, 2014	affacted	3	184041660	C	T	EIF4G1		silent	synonymous SNV	EIF4G1	NM_004953:c.C1782T:p.D594D
Fromer et al, Nature, 2014	affacted	3	184295448	C	T	EPHB3		silent	synonymous SNV	EPHB3	NM_004443:c.C1482T:p.S494S
Fromer et al, Nature, 2014	affacted	4	3215762	G	A	HTT		silent	synonymous SNV	HTT	NM_002111:c.G6852A:p.L2284L
Fromer et al, Nature, 2014	affacted	4	144135892	G	A	USP38		silent	synonymous SNV	USP38	NM_032557:c.G2763A:p.V921V
Fromer et al, Nature, 2014	affacted	5	1466865	G	A	LPCAT1		silent	synonymous SNV	LPCAT1	NM_024830:c.C1419T:p.F473F
Fromer et al, Nature, 2014	affacted	5	56171038	T	C	MAP3K1		silent	synonymous SNV	MAP3K1	NM_005921:c.T1866C:p.S622S
Fromer et al, Nature, 2014	affacted	5	66461391	G	A	MAST4		silent	synonymous SNV	MAST4	NM_015183:c.G5817A:p.R1939R
Fromer et al, Nature, 2014	affacted	5	82837297	A	G	VCAN		silent	synonymous SNV	VCAN	NM_001164097:c.A5514G:p.P1838P
Fromer et al, Nature, 2014	affacted	5	129521214	A	G	CHSY3		silent	synonymous SNV	CHSY3	NM_175856:c.A2379G:p.A793A
Fromer et al, Nature, 2014	affacted	5	132062165	G	A	KIF3A		silent	synonymous SNV	KIF3A	NM_007054:c.C306T:p.T102T
Fromer et al, Nature, 2014	affacted	5	133326732	G	A	VDAC1		silent	synonymous SNV	VDAC1	NM_003374:c.C231T:p.T77T
Fromer et al, Nature, 2014	affacted	5	140802726	G	A	PCDHGA11		silent	synonymous SNV	PCDHGA11	NM_018914:c.G1932A:p.V644V
Fromer et al, Nature, 2014	affacted	5	149681859	G	A	ARSI		silent	synonymous SNV	ARSI	NM_001012301:c.C78T:p.S26S
Fromer et al, Nature, 2014	affacted	5	154275793	G	A	GEMIN5		silent	synonymous SNV	GEMIN5	NM_001252156:c.C3453T:p.T1151T
Fromer et al, Nature, 2014	affacted	5	171780984	C	T	SH3PXD2B		silent	synonymous SNV	SH3PXD2B	NM_001017995:c.G693A:p.P231P
Fromer et al, Nature, 2014	affacted	5	176885368	G	C	DBN1		silent	synonymous SNV	DBN1	NM_004395:c.C1467G:p.L489L
Fromer et al, Nature, 2014	affacted	6	617804	G	A	EXOC2		silent	synonymous SNV	EXOC2	NM_018303:c.C568T:p.L190L
Fromer et al, Nature, 2014	affacted	6	26271517	G	A	HIST1H3G		silent	synonymous SNV	HIST1H3G	NM_003534:c.C96T:p.A32A
Fromer et al, Nature, 2014	affacted	6	29394846	C	T	OR11A1		silent	synonymous SNV	OR11A1	NM_013937:c.G573A:p.S191S
Fromer et al, Nature, 2014	affacted	6	34952962	G	T	ANKS1A		silent	synonymous SNV	ANKS1A	NM_015245:c.G1116T:p.S372S
Fromer et al, Nature, 2014	affacted	6	37139113	G	A	PIM1		silent	synonymous SNV	PIM1	NM_001243186:c.G726A:p.V242V
Fromer et al, Nature, 2014	affacted	6	46719692	T	C	LOC100287718		silent	synonymous SNV	ANKRD66	NM_001162435:c.T172C:p.L58L
Fromer et al, Nature, 2014	affacted	6	132874350	T	C	TAAR8		silent	synonymous SNV	TAAR8	NM_053278:c.T519C:p.D173D
Fromer et al, Nature, 2014	affacted	7	5415815	G	A	TNRC18		silent	synonymous SNV	TNRC18	NM_001080495:c.C2649T:p.P883P
Fromer et al, Nature, 2014	affacted	7	48269422	T	C	ABCA13		silent	synonymous SNV	ABCA13	NM_152701:c.T633C:p.N211N
Fromer et al, Nature, 2014	affacted	7	96747098	T	G	ACN9		silent	synonymous SNV	ACN9	NM_020186:c.T63G:p.R21R
Fromer et al, Nature, 2014	affacted	7	99032734	C	T	ATP5J2-PTCD1,PTCD1		silent,silent	synonymous SNV	ATP5J2-PTCD1,PTCD1	NM_015545:c.G132A:p.A44A
Fromer et al, Nature, 2014	affacted	7	117422921	A	G	CTTNBP2		silent	synonymous SNV	CTTNBP2	NM_033427:c.T2367C:p.H789H
Fromer et al, Nature, 2014	affacted	7	135387623	G	A	SLC13A4		silent	synonymous SNV	SLC13A4	NM_012450:c.C600T:p.N200N
Fromer et al, Nature, 2014	affacted	7	149489224	C	A	SSPO		silent	synonymous SNV	SSPO	NM_198455:c.C5469A:p.P1823P
Fromer et al, Nature, 2014	affacted	7	150174395	C	A	GIMAP8		silent	synonymous SNV	GIMAP8	NM_175571:c.C1525A:p.R509R
Fromer et al, Nature, 2014	affacted	8	55538878	T	C	RP1		silent	synonymous SNV	RP1	NM_006269:c.T2436C:p.S812S
Fromer et al, Nature, 2014	affacted	8	82665438	C	T	CHMP4C		silent	synonymous SNV	CHMP4C	NM_152284:c.C330T:p.G110G
Fromer et al, Nature, 2014	affacted	8	144808892	A	G	FAM83H		silent	synonymous SNV	FAM83H	NM_198488:c.T2739C:p.G913G
Fromer et al, Nature, 2014	affacted	9	27949137	C	T	LINGO2		silent	synonymous SNV	LINGO2	NM_001258282:c.G1533A:p.A511A
Fromer et al, Nature, 2014	affacted	9	34620396	G	A	DCTN3		silent	synonymous SNV	DCTN3	NM_007234:c.C66T:p.Y22Y
Fromer et al, Nature, 2014	affacted	9	90346019	G	A	CTSL1		silent	synonymous SNV	CTSL	NM_001257973:c.G453A:p.V151V
Fromer et al, Nature, 2014	affacted	9	129854067	A	G	ANGPTL2		silent	synonymous SNV	ANGPTL2	NM_012098:c.T1164C:p.P388P
Fromer et al, Nature, 2014	affacted	9	131761544	G	A	NUP188		silent	synonymous SNV	NUP188	NM_015354:c.G3609A:p.K1203K
Fromer et al, Nature, 2014	affacted	9	133750294	C	T	ABL1		silent	synonymous SNV	ABL1	NM_005157:c.C1125T:p.H375H
Fromer et al, Nature, 2014	affacted	9	139326418	G	A	INPP5E		silent	synonymous SNV	INPP5E	NM_019892:c.C1407T:p.F469F
Fromer et al, Nature, 2014	affacted	9	139391864	G	A	NOTCH1		silent	synonymous SNV	NOTCH1	NM_017617:c.C6327T:p.I2109I
Fromer et al, Nature, 2014	affacted	10	387255	G	A	DIP2C		silent	synonymous SNV	DIP2C	NM_014974:c.C3468T:p.A1156A
Fromer et al, Nature, 2014	affacted	10	30318177	C	T	KIAA1462		silent	synonymous SNV	KIAA1462	NM_020848:c.G900A:p.S300S
Fromer et al, Nature, 2014	affacted	10	89504941	T	C	PAPSS2		silent	synonymous SNV	PAPSS2	NM_004670:c.T1659C:p.A553A
Fromer et al, Nature, 2014	affacted	10	91479214	A	G	KIF20B		silent	synonymous SNV	KIF20B	NM_016195:c.A1473G:p.K491K
Fromer et al, Nature, 2014	affacted	10	104231069	G	A	TMEM180		silent	synonymous SNV	TMEM180	NM_024789:c.G744A:p.A248A
Fromer et al, Nature, 2014	affacted	11	45935423	G	T	PEX16		silent	synonymous SNV	PEX16	NM_004813:c.C834A:p.T278T
Fromer et al, Nature, 2014	affacted	11	46388886	G	A	DGKZ		silent	synonymous SNV	DGKZ	NM_001199266:c.G207A:p.P69P
Fromer et al, Nature, 2014	affacted	11	47256457	G	A	DDB2		silent	synonymous SNV	DDB2	NM_000107:c.G852A:p.S284S
Fromer et al, Nature, 2014	affacted	11	61914279	C	G	INCENP		silent	synonymous SNV	INCENP	NM_020238:c.C2097G:p.R699R
Fromer et al, Nature, 2014	affacted	11	64435116	C	T	NRXN2		silent	synonymous SNV	NRXN2	NM_138732:c.G1311A:p.L437L
Fromer et al, Nature, 2014	affacted	11	120989064	C	T	TECTA		silent	synonymous SNV	TECTA	NM_005422:c.C840T:p.T280T
Fromer et al, Nature, 2014	affacted	12	6334597	C	T	CD9		silent	synonymous SNV	CD9	NM_001769:c.C72T:p.A24A
Fromer et al, Nature, 2014	affacted	12	42491397	C	T	GXYLT1		silent	synonymous SNV	GXYLT1	NM_001099650:c.G915A:p.P305P
Fromer et al, Nature, 2014	affacted	12	49999165	C	T	FAM186B		silent	synonymous SNV	FAM186B	NM_032130:c.G96A:p.E32E
Fromer et al, Nature, 2014	affacted	12	57985105	A	G	PIP4K2C		silent	synonymous SNV	PIP4K2C	NM_001146258:c.A33G:p.V11V
Fromer et al, Nature, 2014	affacted	12	58125697	C	T	AGAP2		silent	synonymous SNV	AGAP2	NM_001122772:c.G1848A:p.P616P
Fromer et al, Nature, 2014	affacted	12	93100896	A	G	C12orf74		silent	synonymous SNV	C12orf74	NM_001037671:c.A489G:p.L163L
Fromer et al, Nature, 2014	affacted	12	100657501	G	A	DEPDC4		silent	synonymous SNV	DEPDC4	NM_152317:c.C328T:p.L110L
Fromer et al, Nature, 2014	affacted	12	108931346	G	A	SART3		silent	synonymous SNV	SART3	NM_014706:c.C1227T:p.A409A
Fromer et al, Nature, 2014	affacted	12	114804166	G	A	TBX5		silent	synonymous SNV	TBX5	NM_080717:c.C636T:p.T212T
Fromer et al, Nature, 2014	affacted	12	121746313	A	G	ANAPC5		silent	synonymous SNV	ANAPC5	NM_001137559:c.T1902C:p.S634S
Fromer et al, Nature, 2014	affacted	12	124856705	C	T	NCOR2		silent	synonymous SNV	NCOR2	NM_001077261:c.G2616A:p.A872A
Fromer et al, Nature, 2014	affacted	13	76055883	A	G	TBC1D4		silent	synonymous SNV	TBC1D4	NM_014832:c.T21C:p.I7I
Fromer et al, Nature, 2014	affacted	13	113873357	T	C	CUL4A		silent	synonymous SNV	CUL4A	NM_001008895:c.T363C:p.F121F
Fromer et al, Nature, 2014	affacted	13	114202638	C	T	TMCO3		silent	synonymous SNV	TMCO3	NM_017905:c.C1791T:p.V597V
Fromer et al, Nature, 2014	affacted	14	21792934	C	T	RPGRIP1		silent	synonymous SNV	RPGRIP1	NM_020366:c.C1920T:p.A640A
Fromer et al, Nature, 2014	affacted	14	23511992	C	G	PSMB11		silent	synonymous SNV	PSMB11	NM_001099780:c.C558G:p.G186G
Fromer et al, Nature, 2014	affacted	14	63417110	G	A	KCNH5		silent	synonymous SNV	KCNH5	NM_139318:c.C1110T:p.I370I
Fromer et al, Nature, 2014	affacted	14	74364874	A	T	ZNF410		silent	synonymous SNV	ZNF410	NM_001242927:c.A270T:p.P90P
Fromer et al, Nature, 2014	affacted	15	38243324	T	C	TMCO5A		silent	synonymous SNV	TMCO5A	NM_152453:c.T756C:p.D252D
Fromer et al, Nature, 2014	affacted	15	41602045	C	A	OIP5		silent	synonymous SNV	OIP5	NM_007280:c.G597T:p.L199L
Fromer et al, Nature, 2014	affacted	15	78572424	C	T	DNAJA4		silent	synonymous SNV	DNAJA4	NM_001130182:c.C915T:p.R305R
Fromer et al, Nature, 2014	affacted	16	1397325	G	A	BAIAP3		silent	synonymous SNV	BAIAP3	NM_001199096:c.G2670A:p.E890E
Fromer et al, Nature, 2014	affacted	16	1412284	C	T	GNPTG		silent	synonymous SNV	GNPTG	NM_032520:c.C489T:p.F163F
Fromer et al, Nature, 2014	affacted	16	9012921	T	C	USP7		silent	synonymous SNV	USP7	NM_003470:c.A687G:p.L229L
Fromer et al, Nature, 2014	affacted	16	20556566	C	T	ACSM2B		silent	synonymous SNV	ACSM2B	NM_001105069:c.G1194A:p.K398K
Fromer et al, Nature, 2014	affacted	16	21123341	T	C	DNAH3		silent	synonymous SNV	DNAH3	NM_017539:c.A1893G:p.E631E
Fromer et al, Nature, 2014	affacted	16	23546654	G	A	EARS2		silent	synonymous SNV	EARS2	NM_001083614:c.C513T:p.S171S
Fromer et al, Nature, 2014	affacted	16	28847370	G	A	ATXN2L		silent	synonymous SNV	ATXN2L	NM_007245:c.G3012A:p.A1004A
Fromer et al, Nature, 2014	affacted	16	50339706	C	T	ADCY7		silent	synonymous SNV	ADCY7	NM_001114:c.C1698T:p.S566S
Fromer et al, Nature, 2014	affacted	16	87678579	C	T	JPH3		silent	synonymous SNV	JPH3	NM_020655:c.C1098T:p.A366A
Fromer et al, Nature, 2014	affacted	16	87885445	C	G	SLC7A5		silent	synonymous SNV	SLC7A5	NM_003486:c.G549C:p.T183T
Fromer et al, Nature, 2014	affacted	16	89351546	G	A	ANKRD11		silent	synonymous SNV	ANKRD11	NM_001256183:c.C1404T:p.R468R
Fromer et al, Nature, 2014	affacted	16	89764630	G	A	SPATA2L		silent	synonymous SNV	SPATA2L	NM_152339:c.C387T:p.Y129Y
Fromer et al, Nature, 2014	affacted	17	1703182	G	A	SMYD4		silent	synonymous SNV	SMYD4	NM_052928:c.C1506T:p.N502N
Fromer et al, Nature, 2014	affacted	17	18057150	C	G	MYO15A		silent	synonymous SNV	MYO15A	NM_016239:c.C8028G:p.L2676L
Fromer et al, Nature, 2014	affacted	17	40946661	C	T	WNK4		silent	synonymous SNV	WNK4	NM_032387:c.C2325T:p.P775P
Fromer et al, Nature, 2014	affacted	17	46000639	C	T	SP2		silent	synonymous SNV	SP2	NM_003110:c.C1371T:p.G457G
Fromer et al, Nature, 2014	affacted	17	48445507	G	A	MRPL27		silent	synonymous SNV	MRPL27	NM_016504:c.C393T:p.V131V
Fromer et al, Nature, 2014	affacted	17	66538296	C	T	FAM20A		silent	synonymous SNV	FAM20A	NM_017565:c.G939A:p.V313V
Fromer et al, Nature, 2014	affacted	17	74387663	G	A	UBE2O		silent	synonymous SNV	UBE2O	NM_022066:c.C3240T:p.N1080N
Fromer et al, Nature, 2014	affacted	17	76967715	G	A	LGALS3BP		silent	synonymous SNV	LGALS3BP	NM_005567:c.C1701T:p.N567N
Fromer et al, Nature, 2014	affacted	18	61018283	G	A	KDSR		silent	synonymous SNV	KDSR	NM_002035:c.C447T:p.S149S
Fromer et al, Nature, 2014	affacted	18	61645597	T	C	SERPINB8		silent	synonymous SNV	SERPINB8	NM_001031848:c.T55C:p.L19L
Fromer et al, Nature, 2014	affacted	19	5696708	C	A	LONP1		silent	synonymous SNV	LONP1	NM_004793:c.G1746T:p.T582T
Fromer et al, Nature, 2014	affacted	19	6458300	G	A	SLC25A23		silent	synonymous SNV	SLC25A23	NM_024103:c.C192T:p.G64G
Fromer et al, Nature, 2014	affacted	19	9968042	A	G	OLFM2		silent	synonymous SNV	OLFM2	NM_058164:c.T477C:p.S159S
Fromer et al, Nature, 2014	affacted	19	12980079	G	A	MAST1		silent	synonymous SNV	MAST1	NM_014975:c.G2973A:p.T991T
Fromer et al, Nature, 2014	affacted	19	35760545	G	A	USF2		silent	synonymous SNV	USF2	NM_003367:c.G171A:p.A57A
Fromer et al, Nature, 2014	affacted	19	36277922	C	T	ARHGAP33		silent	synonymous SNV	ARHGAP33	NM_001172630:c.C2142T:p.D714D
Fromer et al, Nature, 2014	affacted	19	45900128	C	T	PPP1R13L		silent	synonymous SNV	PPP1R13L	NM_001142502:c.G387A:p.P129P
Fromer et al, Nature, 2014	affacted	19	52272904	A	G	FPR2		silent	synonymous SNV	FPR2	NM_001005738:c.A993G:p.P331P
Fromer et al, Nature, 2014	affacted	19	57334197	C	G	PEG3,ZIM2		silent,silent	synonymous SNV	PEG3,ZIM2	NM_001146186:c.G489C:p.R163R
Fromer et al, Nature, 2014	affacted	20	31997942	T	C	SNTA1		silent	synonymous SNV	SNTA1	NM_003098:c.A1236G:p.T412T
Fromer et al, Nature, 2014	affacted	20	32228199	C	T	CBFA2T2		silent	synonymous SNV	CBFA2T2	NM_001032999:c.C1350T:p.A450A
Fromer et al, Nature, 2014	affacted	20	36845847	G	A	KIAA1755		silent	synonymous SNV	KIAA1755	NM_001029864:c.C2709T:p.S903S
Fromer et al, Nature, 2014	affacted	20	39317104	G	A	MAFB		silent	synonymous SNV	MAFB	NM_005461:c.C387T:p.G129G
Fromer et al, Nature, 2014	affacted	20	44444161	C	T	UBE2C		silent	synonymous SNV	UBE2C	NM_181799:c.C349T:p.L117L
Fromer et al, Nature, 2014	affacted	20	57466823	C	T	GNAS		silent	synonymous SNV	GNAS	NM_000516:c.C42T:p.N14N
Fromer et al, Nature, 2014	affacted	21	41450663	C	T	DSCAM		silent	synonymous SNV	DSCAM	NM_001389:c.G4662A:p.A1554A
Fromer et al, Nature, 2014	affacted	21	45947268	G	A	TSPEAR		silent	synonymous SNV	TSPEAR	NM_144991:c.C1056T:p.A352A
Fromer et al, Nature, 2014	affacted	21	45978557	A	G	KRTAP10-3		silent	synonymous SNV	KRTAP10-3	NM_198696:c.T42C:p.S14S
Fromer et al, Nature, 2014	affacted	22	21351589	C	T	LZTR1		silent	synonymous SNV	LZTR1	NM_006767:c.C2475T:p.A825A
Fromer et al, Nature, 2014	affacted	22	36714348	G	A	MYH9		silent	synonymous SNV	MYH9	NM_002473:c.C1131T:p.L377L
Fromer et al, Nature, 2014	affacted	22	42475928	C	T	C22orf32		silent	synonymous SNV	SMDT1	NM_033318:c.C156T:p.R52R
Fromer et al, Nature, 2014	affacted	22	46859878	G	A	CELSR1		silent	synonymous SNV	CELSR1	NM_014246:c.C3909T:p.D1303D
Fromer et al, Nature, 2014	affacted	22	50752297	G	A	FAM116B		silent	synonymous SNV	DENND6B	NM_001001794:c.C1149T:p.T383T
Fromer et al, Nature, 2014	affacted	X	105449650	G	A	MUM1L1		silent	synonymous SNV	MUM1L1	NM_001171020:c.G225A:p.E75E
a. In the study of Xu et al, SCZ and SCZAFF mean patients schizophrenia and schizoaffective disorder respectively.
b. The same type of variants may be named differently in different studies.
c. Polyphen2 prediction based on HumDiv, "D" ("porobably damaging" [0.957,1]), "P" ("possibly damaging" [0.453,0.956]) and "B" ("benign" [0,0.452]).
