# Supplementary material for: Common and Rare Genetic Risk Factors Converge in Protein Interaction Networks Underlying Schizophrenia
Source: Front Genet. 2018 Sep 28;9:434. doi: 10.3389/fgene.2018.00434 (PMC6172705; doi:10.3389/fgene.2018.00434)
Supplement: Supplementary file 2 [file Table_2.XLSX]

## Sheet: PGC2_001
Category	Term	Count	%	PValue	Genes	Benjamini
KEGG_PATHWAY	hsa05215:Prostate cancer	18	4.47761	3.25195e-08	FGFR1, ERBB2, RELA, CREB1, CREBBP, NFKBIA, RAF1, CREB5, BAD, NRAS, MAPK1, ATF4, EP300, MAPK3, CREB3L1, CREB3L4, CHUK, AKT3	3.90233e-06
KEGG_PATHWAY	hsa04722:Neurotrophin signaling pathway	21	5.22388	3.87647e-08	NFKBIB, RELA, YWHAB, NFKBIA, RAF1, FOXO3, BAD, YWHAE, PRKCD, NTRK3, CDC42, MAPK1, NRAS, ATF4, PLCG1, MAPK3, SHC1, MAPK7, TRAF6, CRK, AKT3	2.32588e-06
KEGG_PATHWAY	hsa04012:ErbB signaling pathway	15	3.73134	4.82301e-06	ERBB4, ERBB2, RAF1, BAD, PAK6, NRAS, MAPK1, PLCG1, NCK1, MAPK3, HBEGF, SHC1, CRK, MYC, AKT3	0.000192902
KEGG_PATHWAY	hsa04010:MAPK signaling pathway	27	6.71642	9.72748e-06	MEF2C, FGFR1, FGF5, IL1R1, SRF, CDC42, MAPT, RASGRP1, RRAS, TRAF6, MYC, CHUK, AKT3, RELA, RELB, PTPRR, RAF1, NRAS, MAPK1, ATF4, MAPK3, MAPK8IP2, MAPK8IP1, MAPK7, CRK, MAP3K12, MAP3K11	0.000291783
KEGG_PATHWAY	hsa04120:Ubiquitin mediated proteolysis	18	4.47761	1.74195e-05	UBE4A, CDC20, RBX1, UBE2N, RFWD2, CUL3, FANCL, TRIM37, ERCC8, UBE2D3, NEDD4, KLHL9, UBE2M, DDB2, PIAS2, ANAPC7, ITCH, TRAF6	0.000417985
KEGG_PATHWAY	hsa05200:Pathways in cancer	30	7.46269	1.89123e-05	DCC, FGFR1, FGF5, ERBB2, NFKBIA, MLH1, RBX1, TPM3, CDC42, TRAF6, MYC, TRAF5, CHUK, AKT3, DVL2, CEBPA, MSH6, RELA, CREBBP, RAF1, BAD, STAT1, MAPK1, NRAS, EP300, PLCG1, MAPK3, JAK1, PIAS2, CRK	0.000378178
KEGG_PATHWAY	hsa04660:T cell receptor signaling pathway	15	3.73134	6.07007e-05	RELA, NFKBIB, NFKBIA, RAF1, PAK6, NRAS, MAPK1, CDC42, PLCG1, RASGRP1, NCK1, MAPK3, CHUK, AKT3, DLG1	0.00104007
KEGG_PATHWAY	hsa04062:Chemokine signaling pathway	20	4.97512	9.38374e-05	PRKCZ, NCF1, NFKBIB, RELA, NFKBIA, RAF1, FOXO3, STAT1, PRKCD, CDC42, MAPK1, NRAS, PTK2B, TIAM1, MAPK3, SHC1, WASL, CRK, CHUK, AKT3	0.00140664
KEGG_PATHWAY	hsa05220:Chronic myeloid leukemia	12	2.98507	0.000124149	NRAS, MAPK1, RELA, MAPK3, NFKBIA, RAF1, SHC1, BAD, CRK, MYC, CHUK, AKT3	0.00165405
KEGG_PATHWAY	hsa05213:Endometrial cancer	10	2.48756	0.000141732	NRAS, MAPK1, ERBB2, MAPK3, MLH1, RAF1, BAD, FOXO3, MYC, AKT3	0.00169945
KEGG_PATHWAY	hsa04520:Adherens junction	12	2.98507	0.000158239	ACTG1, ACTB, FGFR1, CDC42, MAPK1, EP300, PTPRF, ERBB2, MAPK3, CREBBP, WASL, INSR	0.00172489
KEGG_PATHWAY	hsa05223:Non-small cell lung cancer	10	2.48756	0.000191562	FHIT, NRAS, MAPK1, PLCG1, ERBB2, MAPK3, RAF1, BAD, FOXO3, AKT3	0.00191397
KEGG_PATHWAY	hsa05211:Renal cell carcinoma	11	2.73632	0.000315658	PAK6, CDC42, NRAS, MAPK1, EP300, MAPK3, CREBBP, RAF1, CRK, AKT3, RBX1	0.00290999
KEGG_PATHWAY	hsa05221:Acute myeloid leukemia	10	2.48756	0.000335424	CEBPA, NRAS, MAPK1, RELA, MAPK3, RAF1, BAD, MYC, CHUK, AKT3	0.00287141
KEGG_PATHWAY	hsa05212:Pancreatic cancer	11	2.73632	0.000398832	CDC42, MAPK1, RELA, ERBB2, MAPK3, RAF1, JAK1, BAD, STAT1, CHUK, AKT3	0.00318621
KEGG_PATHWAY	hsa04620:Toll-like receptor signaling pathway	13	3.23383	0.000469467	RELA, NFKBIA, CD40, STAT1, MAPK1, IFNA2, IRF5, RIPK1, MAPK3, IRF3, TRAF6, AKT3, CHUK	0.00351563
KEGG_PATHWAY	hsa03050:Proteasome	8	1.99005	0.00198269	PSMB5, PSMB10, PSMB4, PSMA6, PSMD11, PSMA4, PSMB3, PSMD6	0.0139117
KEGG_PATHWAY	hsa04662:B cell receptor signaling pathway	10	2.48756	0.00224074	NRAS, MAPK1, RELA, NFKBIB, MAPK3, NFKBIA, RAF1, CHUK, AKT3, BLNK	0.0148438
KEGG_PATHWAY	hsa04110:Cell cycle	13	3.23383	0.00307296	MAD1L1, CREBBP, YWHAB, CDC20, CHEK1, CHEK2, SFN, CDC25C, YWHAE, RBX1, EP300, ANAPC7, MYC	0.0192504
KEGG_PATHWAY	hsa04666:Fc gamma R-mediated phagocytosis	11	2.73632	0.00346855	CDC42, MAPK1, PLCG1, ARPC3, NCF1, MAPK3, RAF1, WASL, CRK, PRKCD, AKT3	0.0206316
KEGG_PATHWAY	hsa04810:Regulation of actin cytoskeleton	18	4.47761	0.00373901	ACTB, GNA13, FGF5, FGFR1, RAF1, PPP1CC, ACTG1, PAK6, CDC42, MAPK1, NRAS, CHRM4, ARPC3, TIAM1, MAPK3, RRAS, WASL, CRK	0.0211783
KEGG_PATHWAY	hsa04720:Long-term potentiation	9	2.23881	0.0044187	NRAS, MAPK1, ATF4, EP300, MAPK3, CREBBP, GRIN2A, RAF1, PPP1CC	0.023866
KEGG_PATHWAY	hsa05210:Colorectal cancer	10	2.48756	0.00486748	DVL2, DCC, MAPK1, MSH6, MAPK3, MLH1, RAF1, BAD, MYC, AKT3	0.0251363
KEGG_PATHWAY	hsa04623:Cytosolic DNA-sensing pathway	8	1.99005	0.00492759	IFNA2, RELA, RIPK1, NFKBIB, NFKBIA, IRF3, POLR1C, CHUK	0.0243964
KEGG_PATHWAY	hsa04910:Insulin signaling pathway	13	3.23383	0.00575198	SREBF1, PRKCZ, PTPRF, RAF1, BAD, PPP1CC, NRAS, MAPK1, MAPK3, SHC1, INSR, CRK, AKT3	0.0273094
KEGG_PATHWAY	hsa04622:RIG-I-like receptor signaling pathway	9	2.23881	0.00576142	IFNA2, CYLD, RELA, RIPK1, NFKBIB, NFKBIA, IRF3, TRAF6, CHUK	0.0263156
KEGG_PATHWAY	hsa05130:Pathogenic Escherichia coli infection	8	1.99005	0.00601548	ACTG1, ACTB, CDC42, ARHGEF2, ARPC3, TUBB2A, NCK1, WASL	0.0264598
KEGG_PATHWAY	hsa03010:Ribosome	10	2.48756	0.00613854	RPS25, RPL19, RPL23, RPS29, RPL13, RPS13, RPS27L, RPS11, RPL12, RPS23	0.026044
KEGG_PATHWAY	hsa04621:NOD-like receptor signaling pathway	8	1.99005	0.00951285	MAPK1, RELA, NFKBIB, MAPK3, NFKBIA, TRAF6, TRIP6, CHUK	0.03878
Functional enrichment analysis of genes in the LCC.
LCC is the largest connected component identified by VEGAS significant genes(gene-level P value < 0.01)
Significant Pathways in gene-level significance at both 0.05 and 0.01 are highlighted (Red: Neuronal Signaling pathways; Green: Cancer pathways; Blue: the ubiquitin proteasome pathway; Yellow: others)

## Sheet: PGC2_005
Category	Term	Count	%	PValue	Genes	Benjamini
KEGG_PATHWAY	hsa04660:T cell receptor signaling pathway	33	2.96496	3.89599e-09	CD8A, CD8B, NFKBIB, PPP3R1, NFKBIA, PAK6, CDC42, PAK2, RASGRP1, RHOA, ZAP70, PPP3CC, PPP3CA, MAP2K7, CHUK, AKT3, DLG1, PTPRC, BCL10, VAV3, CD3G, CD3D, PIK3CB, CD3E, RELA, RAF1, MAPK1, NRAS, CBLB, PLCG1, FYN, NCK1, MAPK3	5.9219e-07
KEGG_PATHWAY	hsa04722:Neurotrophin signaling pathway	34	3.05481	4.23271e-08	NFKBIB, NFKBIA, FOXO3, CDC42, BDNF, BCL2, RHOA, SHC1, CAMK2B, CSK, TRAF6, MAP2K7, AKT3, MAP2K5, IRS2, NTF3, PIK3CB, RELA, YWHAB, RAF1, BAD, MAPK10, PRKCD, IRS1, YWHAE, NTRK3, MAPK1, NRAS, ATF4, PLCG1, MAPK3, RAP1A, MAPK7, CRK	3.21686e-06
KEGG_PATHWAY	hsa04010:MAPK signaling pathway	55	4.9416	8.26416e-08	MEF2C, FGF5, ZAK, TGFB3, NFKB2, TGFB1, CDC42, MAX, BDNF, PAK2, MAPT, RRAS, MAP2K7, MYC, MAP2K6, CHUK, AKT3, MAP2K5, RELA, RELB, PTPRR, STK4, MAPK1, RRAS2, MAPK3, MAPK7, MAP3K12, MAP3K11, FGFR1, IL1R1, FGFR3, MRAS, PPP3R1, PPM1A, SRF, ELK4, RASGRP1, DUSP16, PPP3CC, PPP3CA, TRAF6, HSPA8, NTF3, RAF1, MAPK10, CACNA1S, NRAS, ATF4, MAPK8IP2, RAP1A, MAPK8IP1, CACNA1C, CRK, CACNA1A, CD14	4.18717e-06
KEGG_PATHWAY	hsa04120:Ubiquitin mediated proteolysis	33	2.96496	1.68934e-06	UBE2Z, UBE2G1, BTRC, UBA6, CDC16, STUB1, RBX1, CUL3, FANCL, ERCC8, UBE2D3, UBE2D2, KLHL9, ITCH, TRAF6, ANAPC1, ANAPC5, UBE4A, SKP2, UBE2L6, UBE2I, CDC20, BRCA1, UBE2N, TRIM37, RFWD2, CBLB, NEDD4, UBR5, UBE2M, DDB2, PIAS2, ANAPC7	6.41928e-05
KEGG_PATHWAY	hsa04620:Toll-like receptor signaling pathway	26	2.33603	7.9502e-06	TLR2, TIRAP, TLR3, NFKBIA, IFNA2, IFNA1, CASP8, TRAF6, MAP2K7, AKT3, MAP2K6, CHUK, TRAF3, IL6, PIK3CB, RELA, CD40, MAPK10, STAT1, MAPK1, IRF5, RIPK1, MAPK3, IFNA14, IRF3, CD14	0.000241658
KEGG_PATHWAY	hsa04360:Axon guidance	30	2.69542	1.16461e-05	DCC, NRP1, GNAI2, GNAI1, EFNA3, PPP3R1, PAK6, CDC42, PAK2, RHOA, PPP3CC, SEMA3B, SEMA3A, PPP3CA, PLXNB1, LIMK1, NTN4, DPYSL2, CDK5, EPHA5, NRAS, EPHA4, MAPK1, EPHA7, FYN, NCK1, MAPK3, SEMA4C, EFNA5, EFNA4	0.000294993
KEGG_PATHWAY	hsa05200:Pathways in cancer	57	5.12129	1.39119e-05	FGF5, PPARG, MITF, SPI1, TGFB3, MLH1, NFKB2, GLI3, TGFB1, GLI1, CDC42, MAX, CDKN2A, CASP8, RHOA, RARB, MYC, CHUK, AKT3, CTBP1, PIK3CB, RELA, SKP2, STK4, MAPK1, EP300, MAPK3, PIAS2, DCC, CKS1B, FGFR1, FGFR3, ERBB2, NFKBIA, SUFU, TPM3, RBX1, BCL2, TRAF6, TRAF5, AXIN1, TRAF3, CEBPA, DVL2, MSH6, IL6, CREBBP, RAF1, BAD, MAPK10, STAT1, NRAS, CBLB, PLCG1, RASSF1, JAK1, CRK	0.000302043
KEGG_PATHWAY	hsa04012:ErbB signaling pathway	23	2.06649	1.94244e-05	ERBB4, PIK3CB, ERBB2, RAF1, BAD, MAPK10, PAK6, MAPK1, NRAS, CBLB, PLCG1, PAK2, NCK1, MAPK3, HBEGF, SHC1, CAMK2B, MAP2K7, CRK, ABL2, NRG2, MYC, AKT3	0.000368999
KEGG_PATHWAY	hsa03010:Ribosome	22	1.97664	6.3247e-05	RPL18, RPL19, RPL13, RPS9, RPL36, RPL27, RPS27L, RPS2, RPS5, RPS3, RPS25, RPS27, RPS29, RPS16, RPL7, RPL18A, RPL23, RPS15, RPS13, RPS11, RPL12, RPS23	0.00106763
KEGG_PATHWAY	hsa04062:Chemokine signaling pathway	35	3.14465	0.00021839	PRKCZ, GNAI2, FGR, GNAI1, NFKBIB, NFKBIA, FOXO3, CDC42, CCL22, CCL20, TIAM1, PTK2B, CCL21, RHOA, SHC1, CSK, PLCB2, CHUK, AKT3, VAV3, PIK3CB, NCF1, RELA, HCK, RAF1, STAT1, PRKCD, STAT2, MAPK1, NRAS, MAPK3, RAP1A, WASL, JAK3, CRK	0.00331439
KEGG_PATHWAY	hsa05220:Chronic myeloid leukemia	19	1.7071	0.00022685	CTBP1, PIK3CB, RELA, TGFB3, NFKBIA, RAF1, BAD, TGFB1, MAPK1, NRAS, CBLB, CDKN2A, GAB2, MAPK3, SHC1, CRK, MYC, CHUK, AKT3	0.0031301
KEGG_PATHWAY	hsa03050:Proteasome	14	1.25786	0.000386853	PSMB10, PSMB5, PSMA2, PSMB4, PSMA6, PSMC3, PSMD11, PSMA4, PSMB3, PSMA3, PSMB2, PSMD3, PSME4, PSMD6	0.0048891
KEGG_PATHWAY	hsa05223:Non-small cell lung cancer	15	1.34771	0.000483246	FHIT, PIK3CB, ERBB2, RAF1, FOXO3, BAD, STK4, NRAS, MAPK1, CDKN2A, PLCG1, RASSF1, MAPK3, RARB, AKT3	0.00563568
KEGG_PATHWAY	hsa04720:Long-term potentiation	17	1.5274	0.000635214	CREBBP, GRIN2A, PPP3R1, RAF1, PPP1CC, MAPK1, NRAS, ATF4, EP300, GRIN2B, MAPK3, PPP3CC, RAP1A, CAMK2B, PPP3CA, CACNA1C, PLCB2	0.00687506
KEGG_PATHWAY	hsa05215:Prostate cancer	20	1.79695	0.000751392	FGFR1, PIK3CB, CREB1, ERBB2, RELA, CREBBP, NFKBIA, RAF1, CREB5, BAD, MAPK1, NRAS, ATF4, EP300, BCL2, MAPK3, CREB3L1, CREB3L4, CHUK, AKT3	0.00758803
KEGG_PATHWAY	hsa04110:Cell cycle	25	2.24618	0.000825747	MAD1L1, TGFB3, CHEK1, CDC16, SFN, CHEK2, TGFB1, RBX1, CDKN2A, CCNA2, MYC, ANAPC1, RBL2, ANAPC5, CREBBP, SKP2, YWHAB, CDC20, CDC25C, YWHAE, CDC25A, CDKN1C, EP300, CCND2, ANAPC7	0.00781712
KEGG_PATHWAY	hsa04520:Adherens junction	18	1.61725	0.000946153	ACTB, FGFR1, PTPRM, PTPRF, BAIAP2, ERBB2, CREBBP, CTNND1, ACTG1, CDC42, MAPK1, EP300, SORBS1, FYN, MAPK3, RHOA, WASL, INSR	0.00842801
KEGG_PATHWAY	hsa05340:Primary immunodeficiency	11	0.98832	0.00137978	CIITA, PTPRC, CD8A, CD3D, CD8B, CD3E, ZAP70, TNFRSF13C, JAK3, CD40, BLNK	0.0115919
KEGG_PATHWAY	hsa04930:Type II diabetes mellitus	13	1.16801	0.00140135	PRKCZ, IRS2, PIK3CB, MAPK10, PRKCE, IRS1, PRKCD, MAPK1, SLC2A4, MAPK3, CACNA1C, INSR, CACNA1A	0.011156
KEGG_PATHWAY	hsa04666:Fc gamma R-mediated phagocytosis	20	1.79695	0.00171498	PTPRC, VAV3, LIMK1, NCF1, PIK3CB, HCK, SPHK1, RAF1, PRKCE, PRKCD, CDC42, MAPK1, PLCG1, GAB2, ARPC3, MAPK3, WASL, CRK, AKT3, DNM1	0.0129603
KEGG_PATHWAY	hsa05010:Alzheimer's disease	29	2.60557	0.00192141	UQCRC2, CDK5R1, UQCRC1, APH1A, SNCA, PPP3R1, GRIN2B, APOE, MAPT, CASP8, PPP3CC, PPP3CA, NDUFS2, PLCB2, NOS1, NDUFA4L2, GRIN2A, BAD, CDK5, CACNA1S, NAE1, NCSTN, MAPK1, LRP1, ATP2A2, NDUFV2, PSEN2, MAPK3, CACNA1C	0.0138243
KEGG_PATHWAY	hsa05211:Renal cell carcinoma	16	1.43756	0.00254327	PIK3CB, CREBBP, TGFB3, RAF1, TGFB1, RBX1, PAK6, CDC42, NRAS, MAPK1, EP300, PAK2, MAPK3, RAP1A, CRK, AKT3	0.0174402
KEGG_PATHWAY	hsa05212:Pancreatic cancer	16	1.43756	0.0033935	PIK3CB, ERBB2, RELA, TGFB3, RAF1, MAPK10, BAD, STAT1, TGFB1, CDC42, MAPK1, CDKN2A, MAPK3, JAK1, CHUK, AKT3	0.0222143
KEGG_PATHWAY	hsa04662:B cell receptor signaling pathway	16	1.43756	0.00509449	BCL10, VAV3, PIK3CB, RELA, NFKBIB, PPP3R1, NFKBIA, RAF1, MAPK1, NRAS, MAPK3, PPP3CC, PPP3CA, CHUK, AKT3, BLNK	0.03183
KEGG_PATHWAY	hsa04810:Regulation of actin cytoskeleton	34	3.05481	0.00520944	GNA13, ITGAL, FGFR1, FGF5, FGFR3, MRAS, ACTG1, PAK6, CDC42, ARPC3, PAK2, TIAM1, RHOA, RRAS, CSK, ARHGEF4, ACTB, VAV3, LIMK1, PIK3CB, BAIAP2, RAF1, PPP1CC, NCKAP1, MAPK1, NRAS, CHRM4, RRAS2, MAPK3, F2, WASL, CRK, CD14, SLC9A1	0.0312572
KEGG_PATHWAY	hsa04730:Long-term depression	15	1.34771	0.00587188	GNA13, NOS1, GNAI2, GNAI1, RAF1, PRKG1, CRHR1, MAPK1, NRAS, MAPK3, GRID2, RYR1, GUCY1A3, PLCB2, CACNA1A	0.0338432
KEGG_PATHWAY	hsa04622:RIG-I-like receptor signaling pathway	15	1.34771	0.00762776	RELA, NFKBIB, NFKBIA, MAPK10, CYLD, CASP10, IFNA2, IFNA1, RIPK1, CASP8, IRF3, IFNA14, TRAF6, CHUK, TRAF3	0.0421902
Functional enrichment analysis of genes in the LCC.
LCC is the largest connected component identified by VEGAS significant genes(gene-level P value < 0.05)
Significant Pathways in gene-level significance at both 0.05 and 0.01 are highlighted (Red: Neuronal Signaling pathways; Green: Cancer pathways; Blue: the ubiquitin proteasome pathway; Yellow: others)
