# Supplementary material for: Common and Rare Genetic Risk Factors Converge in Protein Interaction Networks Underlying Schizophrenia
Source: Front Genet. 2018 Sep 28;9:434. doi: 10.3389/fgene.2018.00434 (PMC6172705; doi:10.3389/fgene.2018.00434)
Supplement: Supplementary file 5 [file Table_5.xlsx]

## Sheet: Sheet1
Table S5
			3 schizophrenia studies				2 schizophrenia studies
			node	Pnode	edge	Pedge	node	Pnode	edge	Pedge
PGC2 (Pgene<0.05)	SCZ	Damaging events	1368	0.0002	2686	<0.0001	1189	0.0133	2167	0.0447
		Benign events	1204	0.0137	2224	0.0176	1130	0.2162	2040	0.3757
	CD	Damaging events	1294	0.0448	2492	0.0149	1164	0.1837	2136	0.1422
		Benign events	1176	0.1211	2156	0.137	1132	0.1544	2066	0.0778
PGC2 (Pgene<0.01)	SCZ	Damaging events	631	0.0022	1039	0.0032	468	0.0284	740	0.0331
		Benign events	468	0.0698	745	0.0571	413	0.4456	639	0.4485
	CD	Damaging events	558	0.1941	939	0.0678	447	0.2692	704	0.2227
		Benign events	458	0.1922	721	0.19	419	0.9878	657	0.9343
3 schizophrenia studies: LCC constructed by adding genes harboring de novo variants in Gulsuner et al, Xu et al and Fromer et al
2 schizophrenia studies: LCC constructed by adding genes harboring de novo variants in Gulsuner et al and Xu et al.
SCZ: Genes carrying de novo variants in schizophrenia
CD: Top genes selected by gene-level P value in Crohn’s diseas
Note: Some neuronal signaling associated genes were found carrying de novo silent mutations in the study of Fromer et al, such as HTT, NOTCH1, and NRXN2. This may result in inflation of the results. For example, the Pnode and Pedge of LCCs generated by adding genes harboring de novo silent substitutions were < 0.05 (Pnode < 0.0137, Pedge < 0.0176) for the gene-level significance at Pgene < 0.05. …
Note: Some neuronal signaling associated genes were found carrying de novo silent mutations in the study of Fromer et al, such as HTT, NOTCH1, and NRXN2. This may result in inflation of the results. For example, the Pnode and Pedge of LCCs generated by adding genes harboring de novo silent substitutions were < 0.05 (Pnode < 0.0137, Pedge < 0.0176) for the gene-level significance at Pgene < 0.05. …
