# Supplementary material for: Common and Rare Genetic Risk Factors Converge in Protein Interaction Networks Underlying Schizophrenia
Source: Front Genet. 2018 Sep 28;9:434. doi: 10.3389/fgene.2018.00434 (PMC6172705; doi:10.3389/fgene.2018.00434)
Supplement: Supplementary file 6 [file Table_6.xlsx]

## Sheet: Sheet1
Table S6
Category	Term	Count	%	PValue	Genes	Benjamini
KEGG_PATHWAY	hsa04722:Neurotrophin signaling pathway	22	14.4737	8.03837e-15	YWHAZ, NFKBIB, RELA, YWHAB, NFKBIA, RAF1, FOXO3, PRKCD, YWHAE, IRS1, AKT1, NTRK3, CDC42, MAPK1, ATF4, CAMK4, PLCG1, MAPK3, SHC1, MAPK7, TRAF6, CRK	7.27418e-13
KEGG_PATHWAY	hsa05215:Prostate cancer	17	11.1842	6.84782e-12	FGFR1, HSP90AA1, ERBB2, RELA, CREB1, CREBBP, NFKBIA, RAF1, CREB5, AKT1, MAPK1, ATF4, EP300, MAPK3, CREB3L1, CREB3L4, CHUK	3.11577e-10
KEGG_PATHWAY	hsa05200:Pathways in cancer	26	17.1053	1.60467e-09	DVL2, PRKCA, FGFR1, HSP90AA1, RELA, ERBB2, CREBBP, PML, NFKBIA, RAF1, STAT1, STK4, RBX1, AKT1, CDC42, MAPK1, PTK2, EP300, PLCG1, MAPK3, JAK1, PIAS2, TRAF6, CRK, MYC, CHUK	4.86749e-08
KEGG_PATHWAY	hsa04012:ErbB signaling pathway	14	9.21053	8.10444e-09	PRKCA, ERBB4, ERBB2, RAF1, AKT1, MAPK1, PTK2, PAK2, PLCG1, NCK1, MAPK3, SHC1, MYC, CRK	1.84376e-07
KEGG_PATHWAY	hsa04062:Chemokine signaling pathway	18	11.8421	7.80433e-08	PRKCZ, NCF1, NFKBIB, RELA, NFKBIA, RAF1, FOXO3, STAT1, PRKCD, AKT1, CDC42, MAPK1, PTK2, PTK2B, MAPK3, SHC1, CRK, CHUK	1.42039e-06
KEGG_PATHWAY	hsa05223:Non-small cell lung cancer	10	6.57895	7.1753e-07	PRKCA, AKT1, FHIT, MAPK1, PLCG1, ERBB2, MAPK3, RAF1, FOXO3, STK4	1.08825e-05
KEGG_PATHWAY	hsa04660:T cell receptor signaling pathway	13	8.55263	8.99301e-07	AKT1, CDC42, MAPK1, PAK2, PLCG1, RELA, NFKBIB, NCK1, MAPK3, NFKBIA, RAF1, CHUK, DLG1	1.16909e-05
KEGG_PATHWAY	hsa04010:MAPK signaling pathway	19	12.5	2.77866e-06	PRKCA, FGFR1, RELA, RELB, RAF1, STK4, AKT1, CDC42, MAPK1, ATF4, PAK2, MAPK3, RRAS, MAPK7, TRAF6, CRK, MYC, CHUK, MAP3K11	3.16068e-05
KEGG_PATHWAY	hsa04720:Long-term potentiation	10	6.57895	5.30828e-06	PRKCA, MAPK1, ATF4, EP300, CAMK4, GRIN2B, MAPK3, CREBBP, GRIN2A, RAF1	5.36713e-05
KEGG_PATHWAY	hsa05211:Renal cell carcinoma	10	6.57895	6.78341e-06	AKT1, CDC42, MAPK1, EP300, PAK2, MAPK3, CREBBP, RAF1, CRK, RBX1	6.17273e-05
KEGG_PATHWAY	hsa05212:Pancreatic cancer	10	6.57895	8.59677e-06	AKT1, CDC42, MAPK1, RELA, ERBB2, MAPK3, RAF1, JAK1, STAT1, CHUK	7.11165e-05
KEGG_PATHWAY	hsa05220:Chronic myeloid leukemia	10	6.57895	1.20881e-05	AKT1, MAPK1, RELA, MAPK3, NFKBIA, RAF1, SHC1, CRK, MYC, CHUK	9.16644e-05
KEGG_PATHWAY	hsa04520:Adherens junction	10	6.57895	1.50352e-05	ACTB, FGFR1, CDC42, MAPK1, EP300, PTPRF, ERBB2, MAPK3, CREBBP, INSR	0.000105242
KEGG_PATHWAY	hsa04666:Fc gamma R-mediated phagocytosis	10	6.57895	8.19885e-05	PRKCA, AKT1, CDC42, MAPK1, PLCG1, NCF1, MAPK3, RAF1, CRK, PRKCD	0.000532805
KEGG_PATHWAY	hsa04510:Focal adhesion	14	9.21053	0.00011998	PRKCA, ACTB, CAV1, ERBB2, RAF1, AKT1, MAPK1, CDC42, PTK2, PAK2, MAPK3, SHC1, THBS1, CRK	0.000642077
KEGG_PATHWAY	hsa05221:Acute myeloid leukemia	8	5.26316	0.000114292	AKT1, MAPK1, RELA, MAPK3, PML, RAF1, MYC, CHUK	0.000649861
KEGG_PATHWAY	hsa04620:Toll-like receptor signaling pathway	10	6.57895	0.000132322	AKT1, MAPK1, IRF5, RELA, MAPK3, NFKBIA, IRF3, TRAF6, STAT1, CHUK	0.000668782
KEGG_PATHWAY	hsa04916:Melanogenesis	10	6.57895	0.000113266	PRKCA, DVL2, MAPK1, EP300, CREB1, MAPK3, CREBBP, CREB3L1, RAF1, CREB3L4	0.00068695
KEGG_PATHWAY	hsa04621:NOD-like receptor signaling pathway	8	5.26316	0.000175428	MAPK1, HSP90AA1, RELA, NFKBIB, MAPK3, NFKBIA, TRAF6, CHUK	0.00083993
KEGG_PATHWAY	hsa05222:Small cell lung cancer	9	5.92105	0.000200116	AKT1, FHIT, PTK2, RELA, NFKBIA, PIAS2, TRAF6, MYC, CHUK	0.000910204
KEGG_PATHWAY	hsa04910:Insulin signaling pathway	11	7.23684	0.000259751	SREBF1, AKT1, MAPK1, PRKCZ, PTPRF, MAPK3, RAF1, SHC1, CRK, INSR, IRS1	0.00107399
KEGG_PATHWAY	hsa04350:TGF-beta signaling pathway	9	5.92105	0.000255662	MAPK1, EP300, SMAD7, MAPK3, CREBBP, THBS1, MYC, CUL1, RBX1	0.0011074
KEGG_PATHWAY	hsa05213:Endometrial cancer	7	4.60526	0.000461625	AKT1, MAPK1, ERBB2, MAPK3, RAF1, FOXO3, MYC	0.00182518
KEGG_PATHWAY	hsa04912:GnRH signaling pathway	9	5.92105	0.000577501	PRKCA, CDC42, MAPK1, ATF4, PTK2B, MAPK3, RAF1, MAPK7, PRKCD	0.0021005
KEGG_PATHWAY	hsa04370:VEGF signaling pathway	8	5.26316	0.000576008	PRKCA, AKT1, CDC42, MAPK1, PTK2, PLCG1, MAPK3, RAF1	0.00218228
KEGG_PATHWAY	hsa04662:B cell receptor signaling pathway	8	5.26316	0.000576008	AKT1, MAPK1, RELA, NFKBIB, MAPK3, NFKBIA, RAF1, CHUK	0.00218228
KEGG_PATHWAY	hsa04110:Cell cycle	10	6.57895	0.000658914	YWHAZ, EP300, CREBBP, YWHAB, ANAPC7, CDC25C, YWHAE, MYC, CUL1, RBX1	0.0023043
KEGG_PATHWAY	hsa05214:Glioma	7	4.60526	0.00129682	PRKCA, AKT1, MAPK1, PLCG1, MAPK3, RAF1, SHC1	0.00392852
KEGG_PATHWAY	hsa04120:Ubiquitin mediated proteolysis	10	6.57895	0.00127335	FANCL, CUL3, UBE2D3, NEDD4, PML, PIAS2, ANAPC7, TRAF6, CUL1, RBX1	0.00399025
KEGG_PATHWAY	hsa04114:Oocyte meiosis	9	5.92105	0.00124136	MAPK1, YWHAZ, MAPK3, YWHAB, ANAPC7, CDC25C, YWHAE, CUL1, RBX1	0.0040288
KEGG_PATHWAY	hsa05219:Bladder cancer	6	3.94737	0.00121461	MAPK1, ERBB2, MAPK3, RAF1, THBS1, MYC	0.00408778
KEGG_PATHWAY	hsa04930:Type II diabetes mellitus	6	3.94737	0.0020284	MAPK1, PRKCZ, MAPK3, INSR, PRKCD, IRS1	0.00594267
KEGG_PATHWAY	hsa04810:Regulation of actin cytoskeleton	12	7.89474	0.00284158	GNA13, ACTB, FGFR1, CDC42, MAPK1, PTK2, PAK2, MAPK3, F2, RAF1, RRAS, CRK	0.0080596
KEGG_PATHWAY	hsa04664:Fc epsilon RI signaling pathway	7	4.60526	0.00387876	PRKCA, AKT1, MAPK1, PLCG1, MAPK3, RAF1, PRKCD	0.0106596
KEGG_PATHWAY	hsa04914:Progesterone-mediated oocyte maturation	7	4.60526	0.0062686	AKT1, MAPK1, HSP90AA1, MAPK3, RAF1, ANAPC7, CDC25C	0.0166897
KEGG_PATHWAY	hsa04960:Aldosterone-regulated sodium reabsorption	5	3.28947	0.00788421	PRKCA, MAPK1, MAPK3, INSR, IRS1	0.0203699
KEGG_PATHWAY	hsa04920:Adipocytokine signaling pathway	6	3.94737	0.00940858	AKT1, RELA, NFKBIB, NFKBIA, IRS1, CHUK	0.0236122
KEGG_PATHWAY	hsa04730:Long-term depression	6	3.94737	0.0106206	PRKCA, GNA13, MAPK1, NOS1, MAPK3, RAF1	0.0259189
KEGG_PATHWAY	hsa04622:RIG-I-like receptor signaling pathway	6	3.94737	0.0119357	RELA, NFKBIB, NFKBIA, IRF3, TRAF6, CHUK	0.0283453
KEGG_PATHWAY	hsa04020:Calcium signaling pathway	9	5.92105	0.0206295	PRKCA, ATP2B2, NOS1, ERBB4, CAMK4, PLCG1, PTK2B, ERBB2, GRIN2A	0.0474751
KEGG_PATHWAY	hsa04623:Cytosolic DNA-sensing pathway	5	3.28947	0.0216063	RELA, NFKBIB, NFKBIA, IRF3, CHUK	0.0484787
